# Supplementary material for: Development of a prognostic risk score to aid antibiotic decision-making for children aged 2-59 months with World Health Organization fast breathing pneumonia in Malawi: An Innovative Treatments in Pneumonia (ITIP) secondary analysis
Source: PLoS One. 2019 Jun 20;14(6):e0214583. doi: 10.1371/journal.pone.0214583 (PMC6586284; doi:10.1371/journal.pone.0214583)
Supplement: S1 File — (CSV) [file pone.0214583.s001.csv]

id	calc_age	sex	rr_1	oxy_1	pr_1	tempr_1	muac_1	wfhz_1	dehydra_1	hemoc	malaria	mother_hiv	txarm1	mage	mage_nk	medu	OPV0done	OPV0dt	OPV6done	OPV6dt	Penta6done	Penta6dt	Pneumo6done	Pneumo6dt	OPV10done	OPV10dt	Penta10done	Penta10dt	Pneumo10done	Pneumo10dt	OPV14done	OPV14dt	Penta14done	Penta14dt	Pneumo14done	Pneumo14dt	diarr_2	tfday4bef	tforcr	income	smoke	water	cook	oth_outhome
1	19	Female	42	99	133	36.5	157	.53	Absent	8.199999999999999	Negative	Negative	1	27		Secondary	Unknown		Unknown		Unknown		Unknown		Unknown		Unknown		Unknown		Unknown		Unknown		Unknown		No	0	0	100000	No	Other	Yes	Yes
2	47	Male	44	99	151	38.5	157	-.95	Absent	12.3	Negative	Positive	0	30		Secondary	Unknown		Unknown		Unknown		Unknown		Unknown		Unknown		Unknown		Unknown		Unknown		Unknown		No	0	0		No	Piped water (outside)	No	Yes
3	7	Female	51	97	142	36.1	132	-.49	Absent	9.800000000000001	Negative	Negative	0	26		Secondary	Yes	0	Yes	7	Yes	7	Yes	7	No		Yes	11	Yes	11	Yes	15	Yes	15	Yes	15	No	0	0	30000	No	Piped water (outside)	Yes	No
4	24	Female	54	98	160	37.8	160	3.12	Absent	10.6	Negative	Negative	0	22		Secondary	Yes	0	Yes	8	Yes	8	Yes	8	Yes	13	Yes	13	Yes	13	Yes	17	Yes	17	Yes	17	No	0	0		No	Other	No	No
5	10	Male	53	97	149	36.6	158	1.72	Absent	10.9	Negative	Negative	0	27		Primary	Yes	0	Yes	7	Yes	7	Yes	7	Yes	11	Yes	11	Yes	11	Yes	18	Yes	18	Yes	18	No	0	0	30000	Yes	Piped water (outside)	Yes	Yes
6	59	Male	40	100	134	38.2	148	-1.48	Absent	10.4	Positive	Positive	0	35		Secondary	Unknown		Unknown		Unknown		Unknown		Unknown		Unknown		Unknown		Unknown		Unknown		Unknown		No	0	0	25000	No	Piped water (outside)	Yes	No
7	9	Male	50	98	128	37.1	145	-.23	Absent	9.9	Negative	Negative	1	23		Secondary	Yes	1	Yes	6	Yes	6	Yes	6	Yes	11	Yes	11	Yes	11	Yes	15	Yes	15	Yes	15	No	0	0		No	Piped water (outside)	No	No
8	55	Female	41	99	122	36.5	152	-1.02	Absent	12	Negative	Negative	0	37		Secondary	Unknown		Unknown		Unknown		Unknown		Unknown		Unknown		Unknown		Unknown		Unknown		Unknown		No	0	0	120000	No	Piped water (outside)	Yes	Yes
9	31	Male	52	99	157	39.4	164	.63	Absent	9.1	Positive	Negative	0	23		Primary	Unknown		Unknown		Unknown		Unknown		Unknown		Unknown		Unknown		Unknown		Unknown		Unknown		No	0	0		Yes	Piped water (outside)	No	Yes
10	7	Female	56	98	152	39	142	-1.13	Absent	11.3	Negative	Negative	0	20		Secondary	No		Yes	9	Yes	9	Yes	9	Yes	18	Yes	18	Yes	18	Yes	27	Yes	27	Yes	27	No	0	0		No	Piped water (outside)	Yes	No
11	29	Female	40	100	97	36.7	160	.7	Absent	11.3	Negative	Negative	1	21		Secondary	Yes	0	Yes	7	Yes	7	Yes	7	Yes	10	Yes	10	Yes	10	Yes	14	Yes	14	Yes	14	No	0	0		Yes	Piped water (outside)	Yes	No
12	51	Female	40	100	110	36.4	152	-.77	Absent	11	Negative	Negative	1	27		Primary	Unknown		Unknown		Unknown		Unknown		Unknown		Unknown		Unknown		Unknown		Unknown		Unknown		No	0	0	50000	No	Piped water (outside)	Yes	Yes
13	16	Female	42	100	100	36.6	155	.66	Absent	9.300000000000001	Negative	Negative	0	25		Primary	Unknown		Unknown		Unknown		Unknown		Unknown		Unknown		Unknown		Unknown		Unknown		Unknown		No	0	0		No	Piped water (outside)	Yes	No
14	25	Male	48	100	140	37.1	160	.44	Absent	11	Negative	Negative	0	24		Primary	Yes	0	Yes	6	Yes	6	Yes	6	Yes	12	Yes	12	Yes	12	Yes	17	Yes	17	Unknown		No	0	0	150000	No	Piped water (outside)	Yes	Yes
15	22	Female	70	98	157	39.4	132	-.57	Absent	10	Negative	Negative	1	22		Tertiary	Unknown		Unknown		Unknown		Unknown		Unknown		Unknown		Unknown		Unknown		Unknown		Unknown		No	0	0	50000	No	Piped water (outside)	Yes	No
16	47	Male	41	95	164	38.7	167	1.01	Absent	8.699999999999999	Negative	Negative	0	22		Primary	No		Yes	19	Yes	24	Yes	19	Yes	24	Yes	28	Yes	28	Yes	28	Yes	32	Yes	28	No	0	0		No	Piped water (outside)	Yes	No
17	14	Male	58	98	144	38.7	160	-.13	Absent	9.199999999999999	Positive	Negative	0	27		Secondary	Yes	1	Yes	6	Yes	6	Yes	6	Yes	10	Yes	10	Yes	10	Yes	15	Yes	15	Yes	15	No	0		30000	No	Piped water (outside)	Yes	No
18	7	Male	52	100	145	38.3	140	-.21	Absent	10.7	Negative	Negative	0	33		Secondary	Yes	0	Yes	6	Yes	6	Yes	6	Yes	10	Yes	10	Yes	10	Yes	15	Yes	15	Yes	15	No	0	0	50000	No	Piped water (outside)	Yes	Yes
19	29	Female	42	98	158	37.4	160	1.29	Absent	11.7	Negative	Negative	1	29		Secondary	Yes	1	Yes	6	Yes	6	Yes	6	Yes	10	Yes	10	Yes	10	Yes	15	Yes	15	Yes	15	No	0	0	100000	No	Surface well/other well	Yes	No
20	27	Male	46	100	137	37.6	172	1.8	Absent	10.2	Negative	Negative	0	37		Primary	Unknown		Unknown		Unknown		Unknown		Unknown		Unknown		Unknown		Unknown		Unknown		Unknown		No	0	0	20000	No	Piped water (outside)	Yes	Yes
21	5	Male	54	100	127	36.9	148	1.79	Absent	10.2	Negative	Negative	1	26		Secondary	Yes	1	Yes	6	Yes	6	Yes	6	Yes	11	Yes	11	Yes	11	No		Yes	15	Yes	15	No	0	1	150000	No	Piped water (outside)	Yes	Yes
22	28	Male	51	99	150	37.3	150	-.37	Absent	12.1	Negative	Negative	1	35		Secondary	No		Yes	7	Yes	7	Yes	7	Yes	11	Yes	11	Yes	11	Yes	17	Yes	17	Yes	17	No	0		50000	No	Other	Yes	No
23	53	Female	50	99	136	39.5	151	.17	Absent	10.9	Positive	Negative	1	28		Secondary	Unknown		Unknown		Unknown		Unknown		Unknown		Unknown		Unknown		Unknown		Unknown		Unknown		No	0	0	40000	No	Piped water (outside)	Yes	Yes
24	11	Female	60	100	149	40.2	159	.78	Absent	8.6	Positive	Negative	0	18		None	No		Yes	6	Yes	6	Yes	6	Yes	11	Yes	11	Yes	11	Yes	18	Yes	18	No		No	0	0		No	Piped water (outside)	Yes	No
25	48	Male	44	98	144	38	151	-.05	Absent	10.9	Negative	Negative	0	21		Primary	Unknown		Unknown		Unknown		Unknown		Unknown		Unknown		Unknown		Unknown		Unknown		Unknown		No	0	0		No	Piped water (outside)	Yes	No
26	27	Female	48	99	147	39.2	172	1.92	Absent	11.9	Negative	Negative	0	28		Secondary	No		Yes	8	Yes	8	Yes	8	Yes	11	Yes	11	Yes	11	Yes	16	Yes	16	Yes	16	No	0	0		No	Piped water (outside)	Yes	Yes
27	18	Female	55	99	152	35.9	152	1.46	Absent	8.9	Negative	Negative	0	24		Secondary	Yes	1	Yes	6	Yes	6	Yes	6	Yes	10	Yes	10	Yes	10	Yes	14	Yes	14	Yes	14	No	0		22000	No	Piped water (outside)	Yes	No
28	50	Female	65	99	117	37.2	158	-1.34	Absent	12.6	Negative	Negative	0	24		Secondary	Unknown		Unknown		Unknown		Unknown		Unknown		Unknown		Unknown		Unknown		Unknown		Unknown		No	0		70000	No	Piped water (outside)	Yes	No
29	25	Male	43	96	152	38.3	152	-1.06	Absent	11	Negative	Negative	1	22		Primary	Unknown		Unknown		Unknown		Unknown		Unknown		Unknown		Unknown		Unknown		Unknown		Unknown		No	0	1		No	Piped water (outside)	Yes	Yes
30	3	Female	60	96	158	36.1	135	2.21	Absent	8	Negative	Negative	0	25		Primary	Yes	1	Yes	6	Yes	6	Yes	6	Yes	11	Yes	11	Yes	11							No	0	1		No	Piped water (outside)	Yes	No
31	3	Female	50	100	137	36.5	140	.58	Absent	13.4	Negative	Negative	0	26		Primary	Yes	1	Yes	6	Yes	6	Yes	6	Yes	11	Yes	11	Yes	11							No	0			Yes	Piped water (outside)	Yes	No
32	29	Female	40	98	180	37.8	160	1.38	Absent	10.2	Negative	Negative	1	26		Primary	Unknown		Unknown		Unknown		Unknown		Unknown		Unknown		Unknown		Unknown		Unknown		Unknown		No				No	Piped water (outside)	Yes	Yes
33	41	Male	40	97	136	37.1	164	.1	Absent	12	Negative	Positive	0	28		Primary	Yes	0	Yes	6	Yes	6	Yes	6	Yes	11	Yes	11	Yes	11	Yes	16	Yes	16	Yes	16	No	1	1	50000	No	Piped water (outside)	Yes	Yes
34	6	Female	60	100	152	36	146	2.2	Absent	9.6	Negative	Negative	1	21		Secondary	No		Yes	6	Yes	6	Yes	6	Yes	10	Yes	10	Yes	10	Yes	14	Yes	14	Yes	14	No	0	0		No	Piped water (outside)	Yes	Yes
35	13	Female	52	97	109	37.3	140	-.45	Present	11	Negative	Negative	1	37		Tertiary	Yes	0	Yes	6	Yes	6	Yes	6	Yes	10	Yes	10	Yes	10	Yes	15	Yes	15	Yes	15	No	0	0	150000	No	Piped water (outside)	Yes	Yes
36	22	Male	41	98	135	37.3	155	-.52	Present	11.8	Negative	Negative	1	24		Primary	Unknown		Unknown		Unknown		Unknown		Unknown		Unknown		Unknown		Unknown		Unknown		Unknown		Yes	0	0		No	Piped water (outside)	Yes	Yes
37	24	Female	41	99	130	36.7	145	-.29	Absent	10.3	Negative	Negative	0	25		Primary	Yes	0	Yes	7	Yes	7	Yes	7	Yes	16	Yes	16	Yes	16	Yes	21	Yes	21	Yes	21	No	0	0	25000	No	Piped water (inside)	Yes	No
38	8	Male	56	100	141	37.1	160	2.41	Absent	8.1	Negative	Negative	1	28		Primary	Yes	4	Yes	7	Yes	7	Yes	7	Yes	11	Yes	11	Yes	11	Yes	16	Yes	16	Yes	16	No	0	0		No	Piped water (outside)	Yes	Yes
39	29	Female	42	100	159	37.5	155	.45	Absent	10.1	Negative	Negative	0	23		Primary	Unknown		Unknown		Unknown		Unknown		Unknown		Unknown		Unknown		Unknown		Unknown		Unknown		No	0	0		No	Piped water (outside)	Yes	Yes
40	8	Female	62	96	156	37.6	137	1.01	Absent	10	Negative	Negative	1	23		Secondary	Yes	1	Yes	6	Yes	6	Yes	6	Yes	10	Yes	10	Yes	10	Yes	14	Yes	14	Yes	14	No	1	1		No	Piped water (outside)	Yes	No
41	5	Female	50	100	156	37.1	140	1.88	Absent	11.1	Negative	Negative	1	24		Secondary	Yes	0	Yes	6	Yes	6	Yes	6	Yes	11	Yes	11	Yes	11	Yes	15	Yes	15	Yes	15	No	0	0	100000	No	Piped water (outside)	Yes	No
42	20	Female	44	99	145	36.6	133	-.14	Absent	12.4	Negative	Negative	0	20		Primary	Unknown		Unknown		Unknown		Unknown		Unknown		Unknown		Unknown		Unknown		Unknown		Unknown		No	0	0		No	Piped water (outside)	Yes	No
43	15	Male	50	96	128	39	137	-.39	Absent	12.9	Negative	Negative	0	32		Secondary	Yes	0	Yes	7	Yes	7	Yes	7	Yes	12	Yes	12	Yes	12	Yes	17	Yes	17	Yes	17	Yes	0	0		No	Piped water (outside)	Yes	Yes
44	3	Female	52	99	132	36.4	135	.3	Absent	10.7	Negative	Negative	1	23		Secondary	Yes	0	Yes	6	Yes	6	Yes	6	Yes	11	Yes	11	Yes	11							No	0	0		No	Other	Yes	Yes
45	18	Male	40	100	135	36.9	152	.73	Absent	10.7	Negative	Negative	1	20		Secondary	Yes	1	Unknown		Unknown		Unknown		Unknown		Yes	11	Yes	11	Unknown		Unknown		Unknown		Yes	0	0		No	Piped water (outside)	No	Yes
46	25	Female	44	98	146	37.2	145	.07	Absent	11.6	Negative	Negative	1	33		Secondary	Yes	1	Yes	6	Yes	6	Yes	6	Yes	10	Yes	10	Yes	10	Yes	14	Yes	14	Yes	14	No	0	0	30000	No	Piped water (outside)	Yes	No
47	34	Male	43	95	135	37.5	162	.57	Absent	11.9	Negative	Negative	0	33		Secondary	Yes	0	Yes	6	Yes	6	Yes	6	Yes	10	Yes	10	Yes	10	Yes	15	Yes	15	Yes	15	No	0	0		No	Piped water (outside)	Yes	Yes
48	44	Female	40	96	144	36.2	166	-.78	Absent	12.4	Negative	Negative	0	24		Secondary	Yes	0	Yes	6	Yes	6	Yes	6	Yes	18	Yes	18	Yes	19	Yes	29	Yes	29	Yes	29	No	0	0	40000	No	Tube/Deep tube well	Yes	No
49	14	Male	50	98	146	39.6	140	-.39	Absent	8.5	Negative	Negative	0	26		Primary	Yes	0	Yes	6	Yes	6	Yes	6	Yes	11	Yes	11	Yes	11	Yes	15	Yes	15	Yes	15	No	0	0	50000	No	Piped water (outside)	Yes	Yes
50	42	Female	40	100	116	36.4	138	-1.16	Absent	9.199999999999999	Positive	Negative	1	23		Secondary	Yes	0	Yes	6	Yes	6	Yes	6	Yes	15	Yes	15	Yes	11	Yes	14	Yes	15	Yes	14	No	0	0		No	Piped water (outside)	Yes	No
51	5	Female	54	100	150	36.5	140	.08	Absent	11.5	Negative	Negative	1	23		Secondary	Yes	0	Yes	8	Yes	8	Yes	8	Yes	12	Yes	12	Yes	12	Yes	17	Yes	17	Yes	17	No	1	1		No	Piped water (outside)	Yes	Yes
52	11	Male	51	99	147	38.9	143	.38	Absent	9.6	Negative	Negative	0	37		Tertiary	Yes	0	Yes	7	Yes	7	Yes	7	Yes	12	Yes	12	Yes	12	Yes	16	Yes	16	Yes	16	No	0	0	150000	No	Piped water (outside)	Yes	Yes
53	3	Female	56	100	146	36.5	147	1.88	Absent	10.8	Negative	Negative	1	33		Primary	Yes	0	Yes	6	Yes	6	Yes	6	Yes	15	Yes	15	Yes	15							No	0	1		No	Piped water (outside)	Yes	Yes
54	44	Male	54	99	141	36.8	160	-.6899999999999999	Absent	11.8	Negative	Negative	0	25		Primary	Yes	0	Yes	6	Yes	6	Yes	6	Yes	10	Yes	10	Yes	10	Yes	14	Yes	14	Yes	14	No	0			No	Piped water (outside)	Yes	No
55	34	Male	42	98	121	37.6	156	.38	Absent	13.4	Negative	Negative	0	24		Secondary	Unknown		Unknown		Unknown		Unknown		Unknown		Unknown		Unknown		Unknown		Unknown		Unknown		No	0	0		No	Piped water (outside)	Yes	No
56	41	Female	40	99	115	36.8	145	-.09	Absent	12.4	Negative	Positive	0	33		Secondary	Unknown		Unknown		Unknown		Unknown		Unknown		Unknown		Unknown		Unknown		Unknown		Unknown		No	0	0		Yes	Piped water (outside)	Yes	Yes
57	36	Male	44	98	128	37.7	163	1	Absent	11.3	Negative	Negative	0	22		Primary	Unknown		Unknown		Unknown		Unknown		Unknown		Unknown		Unknown		Unknown		Unknown		Unknown		No	0	0		No	Piped water (outside)	Yes	No
58	18	Female	42	100	132	36.2	150	-.33	Absent	10.4	Negative	Negative	0	26		Primary	Yes	0	Yes	6	Yes	6	Yes	6	Yes	10	Yes	10	Yes	10	Yes	14	Yes	14	Yes	14	No	0	0	50000	Yes	Tube/Deep tube well	Yes	Yes
59	16	Male	48	97	117	36.6	139	0	Absent	9.699999999999999	Negative	Negative	0	19		Primary	Unknown		Unknown		Unknown		Unknown		Unknown		Unknown		Unknown		Unknown		Unknown		Unknown		No			6000	No	Piped water (outside)	Yes	Yes
60	53	Male	41	96	145	37.9	170	.27	Absent	11.4	Negative	Negative	1	25		Primary	Unknown		Unknown		Unknown		Unknown		Unknown		Unknown		Unknown		Unknown		Unknown		Unknown		No	0	0	32000	No	Piped water (outside)	Yes	Yes
61	44	Male	48	100	118	36.6	160	.19	Absent	10.1	Negative	Negative	0	24		Primary	Yes	0	Yes	6	Yes	6	Yes	6	Yes	17	Yes	17	Yes	17	Yes	26	Yes	26	Yes	26	No	0		45000	No	Piped water (outside)	Yes	No
62	25	Female	40	99	143	36.9	154	-.49	Absent	11.6	Negative	Negative	1	29		Secondary	Yes	0	Yes	6	Yes	6	Yes	6	Yes	10	Yes	10	Yes	10	Yes	15	Yes	15	Yes	15	No	0	0	50000	No	Piped water (outside)	Yes	Yes
63	11	Male	52	98	145	36.2	136	-.52	Absent	9.300000000000001	Negative	Negative	1	31		Secondary	No		Yes	6	Yes	6	Yes	6	Yes	10	Yes	11	Yes	11	Yes	17	Yes	17	Yes	17	Yes	0	0		No	Piped water (outside)	Yes	No
64	2	Female	67	99	168	37.8	155	5.36	Absent	10.7	Negative	Negative	1	22		Primary	Yes	0	Yes	6	Yes	6	Yes	6													No	0			No	Piped water (outside)	Yes	No
65	33	Male	48	96	136	37.1	153	-.71	Absent	13	Negative	Negative	0	22		Primary	Unknown		Unknown		Unknown		Unknown		Unknown		Unknown		Unknown		Unknown		Unknown		Unknown		No	0	0	20000	Yes	Piped water (outside)	Yes	No
66	7	Male	50	97	137	38.8	142	.99	Absent	10.7	Negative	Negative	1	28		Secondary	Yes	0	Yes	6	Yes	6	Yes	6	Yes	11	Yes	11	Yes	11	Yes	15	Yes	15	Yes	15	No	0	0		No	Piped water (outside)	Yes	Yes
67	43	Female	42	95	114	37.8	161	.3	Absent	12.6	Negative	Negative	0	27		Primary	Unknown		Unknown		Unknown		Unknown		Unknown		Unknown		Unknown		Unknown		Unknown		Unknown		No	0	0		No	Piped water (outside)	Yes	Yes
68	8	Female	60	99	151	37.5	146	1.56	Absent	10.7	Negative	Negative	1	21		Secondary	Yes	0	Yes	8	Yes	8	Yes	8	Yes	8	Yes	8	Yes	8	Yes	17	Yes	17	Yes	17	No	0	0		No	Piped water (outside)	Yes	No
69	44	Male	43	99	123	36.4	165	1.63	Absent	11.9	Negative	Negative	1	27		Secondary	Yes	0	Yes	12	Yes	9	Yes	7	Yes	16	Yes	12	Yes	12	Yes	22	Yes	22	Yes	22	No	0	0		No	Piped water (outside)	Yes	No
70	7	Female	60	97	145	37.3	139	.62	Absent	12.8	Negative	Negative	0	34		Primary	Yes	0	Yes	6	Yes	6	Yes	6	Yes	10	Yes	10	Yes	10	No		No		No		No	0	0		Yes	Piped water (outside)	Yes	Yes
71	18	Male	53	100	142	36.7	139	-.25	Absent	10.9	Negative	Negative	1	24		Secondary	Yes	0	Yes	6	Yes	6	Yes	6	Yes	11	Yes	11	Yes	11	Yes	15	Yes	15	Yes	15	No	0	0	100000	No	Piped water (outside)	No	No
72	56	Male	43	100	133	38.1	155	-1.63	Absent	11.5	Negative	Negative	0	29		Tertiary	Unknown		Unknown		Unknown		Unknown		Unknown		Unknown		Unknown		Unknown		Unknown		Unknown		No	0	0	80000	No	Piped water (outside)	Yes	Yes
73	6	Male	52	98	142	37.3	140	-.17	Absent	9.9	Negative	Negative	0	19		Secondary	Unknown		Unknown		Unknown		Unknown		Unknown		Unknown		Unknown		Unknown		Unknown		Unknown		No	0	0		No	Piped water (outside)	Yes	Yes
74	38	Male	48	100	107	36.3	160	1.26	Absent	11	Negative	Negative	1	21		Secondary	Yes	1	Yes	7	Yes	7	Yes	7	Yes	11	Yes	11	Yes	11	Yes	15	Yes	15	Yes	15	No	0	0		No	Piped water (inside)	Yes	No
75	4	Female	60	100	132	37.8	155	4.17	Absent	11.4	Negative	Negative	0	20		Secondary	Yes	0	Yes	6	Yes	6	Yes	6	Yes	11	Yes	11	Yes	11	Yes	15	Yes	15	Yes	15	No	0	0		No	Piped water (outside)	Yes	No
76	3	Male	56	99	154	36.8	140	2.29	Absent	10	Negative	Negative	0	26		Secondary	Yes	0	Yes	6	Yes	6	Yes	6	Yes	11	Yes	11	Yes	11	Unknown		Unknown		Unknown		No	0	0	60000	No	Piped water (outside)	Yes	Yes
77	42	Female	47	99	136	37.4	150	-.01	Absent	11.1	Positive	Negative	1	37		Primary	Yes	0	Yes	9	Yes	9	Yes	9	Yes	17	Yes	17	Yes	17	Yes	30	Yes	30	Yes	30	No	0	0		No	Piped water (outside)	Yes	No
78	14	Female	52	98	165	38.8	155	-.82	Absent	11.5	Negative	Negative	1	35		Primary	Yes	0	Yes	10	Yes	10	Yes	10	Yes	17	Yes	17	Yes	17	Yes	22	Yes	22	Yes	22	No	0	0	60000	No	Piped water (outside)	Yes	No
79	43	Female	48	97	116	36.7	177	1.71	Present	11.3	Negative	Negative	0	22		Secondary	Unknown		Unknown		Unknown		Unknown		Unknown		Unknown		Unknown		Unknown		Unknown		Unknown		Yes	0	0	40000	No	Piped water (outside)	Yes	No
80	11	Female	58	97	159	37.6	153	1.18	Absent	10.1	Negative	Negative	1	18		Primary	Unknown		Unknown		Unknown		Unknown		Unknown		Unknown		Unknown		Unknown		Unknown		Unknown		No				No	Piped water (outside)	Yes	No
81	51	Female	40	100	157	37.6	172	.59	Absent	10.1	Negative	Negative	0	28		Secondary	Unknown		Unknown		Unknown		Unknown		Unknown		Unknown		Unknown		Unknown		Unknown		Unknown		No	0	0	30000	No	Piped water (outside)	Yes	No
82	27	Female	42	99	112	36.6	152	-.32	Absent	11.6	Negative	Negative	1	26		Primary	Yes	0	Yes	6	Yes	6	Yes	6	Yes	11	Yes	11	Yes	11	Yes	15	Yes	15	Yes	15	Yes	0	0		No	Piped water (outside)	Yes	Yes
83	13	Female	64	98	176	37.8	160	1.8	Present	10.3	Negative	Negative	1	21		Primary	Yes	0	Yes	7	Yes	7	Yes	7	Yes	11	Yes	11	Yes	11	Yes	15	Yes	15	Yes	15	No	0	0	20000	No	Piped water (outside)	Yes	Yes
84	9	Female	51	100	125	36.5	130	-1.31	Absent	11.2	Negative	Negative	0	20		Secondary	Yes	0	Yes	6	Yes	6	Yes	6	Yes	11	Yes	11	Yes	11	Yes	16	Yes	16	Yes	16	Yes	0	0		No	Other	Yes	No
85	3	Male	62	98	173	38.6	132	2.69	Absent	11.1	Negative	Negative	1	33		Secondary	Yes		Yes	7	Yes	7	Yes	7	Yes	11	Yes	11	Yes	11	Yes	15	Yes	15	Yes	15	No	0	0	40000	No	Piped water (outside)	Yes	Yes
86	20	Male	56	100	136	36.9	137	1.83	Absent	11.4	Positive	Negative	1	22		Primary	Unknown		Unknown		Unknown		Unknown		Unknown		Unknown		Unknown		Unknown		Unknown		Unknown		No	0		40000	No	Other	Yes	No
87	2	Male	60	98	158	36.9	140	1.19	Absent	11.9	Negative	Negative	0	19		Secondary	Unknown		Yes	10	Yes	10	Yes	10													No			35000	No	Piped water (outside)	Yes	No
88	21	Male	42	98	132	36	177	1.56	Absent	9.5	Negative	Negative	1	27		Secondary	Yes	0	Yes	6	Yes	6	Yes	6	Yes	11	Yes	11	Yes	11	Yes	16	Yes	16	Yes	16	Yes	0	0		No	Surface well/other well	No	Yes
89	8	Female	64	100	163	36.8	150	2.44	Absent	10.4	Negative	Negative	1	35		Secondary	Yes	0	Yes	12	Yes	7	Yes	7	Yes	16	Yes	12	Yes	12	Yes	21	Yes	16	Yes	16	No	0			No	Piped water (inside)	Yes	Yes
90	12	Male	46	99	156	36.3	150	2.22	Absent	10.6	Negative	Negative	1	19		Primary	Yes	0	Yes	6	Yes	6	Yes	6	Yes	10	Yes	10	Yes	10	Yes	14	Yes	14	Yes	14	No	0	0	20000	No	Piped water (outside)	No	No
91	9	Female	58	95	133	37.7	138	-1.75	Absent	9.6	Negative	Negative	1	32		Primary	Unknown		Unknown		Unknown		Unknown		Unknown		Unknown		Unknown		Unknown		Unknown		Unknown		No	1	1		No	Piped water (outside)	Yes	Yes
92	16	Female	64	95	179	38.5	157	1.17	Absent	11.2	Positive	Negative	0	27		Primary	No		Yes	7	Yes	7	Yes	7	Yes	12	Yes	12	Yes	12	Yes	21	Yes	16	Yes	16	No	0	0	20000	No	Piped water (outside)	Yes	Yes
93	37	Male	44	100	101	36.9	155	.62	Absent	9.300000000000001	Negative	Negative	0	24		Secondary	Yes	0	Yes	6	Yes	6	Yes	6	Yes	11	Yes	11	Yes	11	Yes	15	Yes	15	Yes	15	No	0	0		No	Piped water (outside)	Yes	No
94	27	Female	54	100	151	36.4	154	1.4	Absent	9.300000000000001	Negative	Negative	1	27		Primary	Yes	0	Yes	6	Yes	6	Yes	6	Yes	10	Yes	10	Yes	10	Yes	15	Yes	15	Yes	15	No	0	0	40000	No	Piped water (outside)	Yes	No
95	19	Female	44	96	150	36.9	152	.34	Absent	11	Negative	Negative	1	23		Secondary	No		Yes	11	Yes	11	Yes	11	Yes	16	Yes	16	Yes	16	Yes	23	Yes	23	Yes	23	No	0	0		No	Piped water (outside)	Yes	No
96	38	Male	40	100	132	37.6	152	1.42	Absent	10.1	Negative	Unknown	0	24		Primary	Unknown		Unknown		Unknown		Unknown		Unknown		Unknown		Unknown		Unknown		Unknown		Unknown		No	0	0		No	Piped water (outside)	Yes	No
97	12	Female	56	99	157	36.8	152	1.51	Absent	11.6	Negative	Negative	1	25		Primary	Yes	1	Yes	6	Yes	6	Yes	6	Yes	11	Yes	11	Yes	11	Yes	15	Yes	15	Yes	15	No	1	1	16000	No	Piped water (outside)	Yes	Yes
98	11	Female	60	98	151	37.1	151	1.3	Absent	11.8	Negative	Negative	0	36		Primary	Yes	0	Yes	7	Yes	7	Yes	7	Yes	11	Yes	11	Yes	11	Yes	25	Yes	16	Yes	16	Yes	0	0		No	Piped water (outside)	Yes	Yes
99	39	Female	42	99	111	36.2	159	-.63	Absent	11.6	Negative	Negative	1	28		Secondary	Unknown		Unknown		Unknown		Unknown		Unknown		Unknown		Unknown		Unknown		Unknown		Unknown		No	0	0	90000	No	Piped water (outside)	Yes	Yes
100	10	Female	59	99	161	40.3	158	1.78	Absent	8.6	Negative	Negative	1	28		Secondary	Yes	0	Yes	11	Yes	6	Yes	6	Yes	14	Yes	11	Yes	11	Yes	19	Yes	14	Yes	14	No	0	0	20000	No	Piped water (outside)	Yes	Yes
101	3	Female	52	99	157	37	147	.38	Absent	11.4	Negative	Negative	1	30		Secondary	Yes	0	Yes	6	Yes	6	Yes	6	Yes	12	Yes	12	Yes	12							No	1	1		No	Piped water (outside)	Yes	Yes
102	4	Female	60	97	134	36	154	1.2	Absent	10.1	Negative	Negative	1	26		Secondary	Yes	1	Yes	6	Yes	6	Yes	6	Yes	11	Yes	10	Yes	10	Yes	15	Yes	15	Yes	15	No	0	0	10000	No	Piped water (outside)	Yes	Yes
103	19	Male	48	100	130	37	152	.13	Absent	8.5	Negative	Negative	1	20		Secondary	Yes	1	Yes	5	Yes	5	Yes	5	Yes	10	Yes	10	Yes	10	Yes	15	Yes	15	Yes	15	No	0	0		No	Piped water (outside)	Yes	No
104	4	Female	56	100	160	38	135	1.4	Absent	9.5	Negative	Negative	0	18		Secondary	Yes	1	Yes	7	Yes	7	Yes	7	Yes	12	Yes	12	Yes	12	Yes	16	Yes	16	Yes	16	No	0	0	60000	No	Piped water (inside)	Yes	Yes
105	15	Female	42	100	157	39.3	157	1.19	Absent	11.4	Negative	Negative	0	22		Secondary	Yes	0	Yes	6	Yes	6	Yes	6	Yes	11	Yes	11	Yes	11	Yes	15	Yes	15	Yes	15	No	0	0		No	Piped water (outside)	Yes	Yes
106	20	Female	56	99	149	40.1	154	.42	Absent	11.7	Positive	Negative	1	22		Secondary	Unknown		Unknown		Unknown		Unknown		Unknown		Unknown		Unknown		Unknown		Unknown		Unknown		Yes	0	0	200000	Yes	Piped water (outside)	Yes	Yes
107	8	Female	62	100	172	37.9	135	-1.47	Absent	10	Negative	Negative	0	27		Primary	Unknown		Unknown		Unknown		Unknown		Unknown		Unknown		Unknown		Unknown		Unknown		Unknown		No	0	0		No	Piped water (outside)	Yes	Yes
108	11	Female	50	100	162	36.7	154	2.63	Absent	9.199999999999999	Negative	Negative	0	19		Secondary	Yes	0	Yes	6	Yes	6	Yes	6	Yes	10	Yes	10	Yes	10	Yes	14	Yes	14	Yes	14	No	0	0	400000	No	Piped water (outside)	Yes	No
109	56	Female	40	97	140	37.6	179	1.09	Absent	12.2	Negative	Positive	0	19		Primary	Yes	0	Yes	5	Yes	5	Yes	5	Yes	10	Yes	10	Yes	10	Yes	19	Yes	53	Yes	19	No	0	0		No	Piped water (outside)	Yes	No
110	38	Male	40	98	147	38.1	171	.58	Absent	11.5	Negative	Negative	1	35		Primary	Yes	5	Yes	6	Yes	6	Yes	6	Yes	10	Yes	10	Yes	10	Yes	15	Yes	15	Yes	15	No	0	0		No	Piped water (outside)	Yes	Yes
111	8	Female	56	100	144	37	139	-.04	Absent	10.7	Negative	Negative	1	26		Secondary	Yes	0	Yes	6	Yes	6	Yes	6	Yes	11	Yes	11	Yes	11	Yes	15	Yes	15	Yes	15	No	0	0		No	Piped water (outside)	Yes	No
112	2	Female	50	100	169	36.2	139	1.23	Absent	10.6	Negative	Negative	0	25		Secondary	Yes	0	Yes	6	Yes	6	Yes	6	No		No		No								No	0	0	40000	No	Other	Yes	No
113	18	Female	50	98	145	37.7	147	-.57	Absent	12.9	Negative	Negative	1	32		Primary	Yes	0	Yes	6	Yes	6	Yes	6	Yes	11	Yes	11	Yes	11	Yes	15	Yes	15	Yes	15	No	0	0		No	Piped water (outside)	Yes	Yes
114	48	Male	42	99	147	39.6	165	.64	Absent	9.5	Positive	Positive	0	27		Secondary	Unknown		Unknown		Unknown		Unknown		Unknown		Unknown		Unknown		Unknown		Unknown		Unknown		No	0	1		No	Piped water (outside)	Yes	Yes
115	10	Female	50	97	185	38.8	150	.72	Absent	8.699999999999999	Positive	Negative	0	37		Primary	Yes	0	Yes	7	Yes	7	Yes	7	Yes	12	Yes	12	Yes	12	Yes	17	Yes	17	Yes	17	No	0	1		No	Piped water (outside)	Yes	Yes
116	22	Male	48	100	148	36.6	150	.5600000000000001	Absent	12.6	Negative	Negative	1	23		Secondary	Unknown		Unknown		Unknown		Unknown		Unknown		Unknown		Unknown		Unknown		Unknown		Unknown		No	0	0		No	Piped water (outside)	Yes	No
117	46	Female	50	99	111	37.1	147	-.23	Absent	12.1	Positive	Positive	0	25		Primary	Unknown		Unknown		Unknown		Unknown		Unknown		Unknown		Unknown		Unknown		Unknown		Unknown		No	0	0		No	Piped water (outside)	No	Yes
118	4	Male	54	97	136	36.2	155	1.64	Absent	9.4	Negative	Negative	1	24		Tertiary	Yes	0	Yes	7	Yes	7	Yes	7	Yes	13	Yes	13	Yes	13	Yes	17	Yes	17	Yes	17	No	0	0	50000	No	Piped water (outside)	Yes	Yes
119	49	Male	42	100	137	38.8	160	.64	Absent	11.8	Negative	Negative	0	24		Secondary	Yes	0	Yes	8	Yes	8	Yes	13	Yes	13	Yes	13	Yes	17	Yes	17	Yes	17	Yes	35	No	0	0	90000	No	Piped water (outside)	Yes	Yes
120	8	Female	70	99	173	38.5	132	-.51	Absent	12	Negative	Negative	0	22		Secondary	Yes	0	Yes	9	Yes	9	Yes	9	Yes	14	Yes	14	Yes	14	Yes	18	Yes	18	Yes	18	No	0		50000	No	Piped water (outside)	Yes	No
121	21	Female	40	100	114	36.3	144	.86	Absent	11.5	Negative	Negative	0	23		Secondary	Unknown		Unknown		Unknown		Unknown		Unknown		Unknown		Unknown		Unknown		Unknown		Unknown		No	0	0	70000	No	Piped water (outside)	No	Yes
122	3	Male	66	99	124	36.9	146	.84	Absent	11.1	Negative	Negative	0	25		Secondary	Yes	0	Yes	6	Yes	6	Yes	6	Yes	10	Yes	10	Yes	10	Yes	14	Yes	14	Yes	14	No	0	0	150000	No	Piped water (outside)	Yes	Yes
123	33	Female	44	100	148	36.9	167	.64	Absent	8.6	Negative	Negative	1	28		None	Yes	1	Yes	7	Yes	7	Yes	7	Yes	13	Yes	13	Yes	13	Yes	19	Yes	19	Yes	19	No	0	0		No	Piped water (outside)	Yes	Yes
124	42	Male	54	98	176	39	160	.78	Absent	10.4	Positive	Negative	0	31		Primary	No		Yes	8	Yes	8	Yes	8	Yes	12	Yes	12	Yes	12	Yes	16	Yes	16	Yes	16	No	0	0	20000	No	Piped water (outside)	Yes	No
125	44	Male	41	100	113	36.5	171	.84	Absent	11.2	Negative	Unknown	0	28		Primary	Yes	1	Yes	7	Yes	7	Yes	7	Yes	12	Yes	12	Yes	12	Yes	21	Yes	21	Yes	21	No	0	0	30000	No	Piped water (outside)	Yes	Yes
126	51	Female	54	99	104	36.7	170	-.17	Absent	11.2	Negative	Negative	0	21		Secondary	Unknown		Unknown		Unknown		Unknown		Unknown		Unknown		Unknown		Unknown		Unknown		Unknown		No	0		35000	No	Piped water (outside)	Yes	No
127	24	Female	42	98	142	37.9	144	.19	Absent	11	Negative	Negative	1	22		Secondary	Yes	0	Yes	6	Yes	6	Yes	6	Yes	14	Yes	14	Yes	14	Yes	18	Yes	18	Yes	18	No	0	0	100000	No	Piped water (outside)	Yes	No
128	23	Male	48	100	139	37.4	145	.72	Absent	11.1	Negative	Negative	1	28		Secondary	Yes	0	Yes	6	Yes	6	Yes	6	Yes	9	Yes	9	Yes	9	Yes	13	Yes	13	Yes	13	No	0	0	30000	No	Piped water (outside)	Yes	Yes
129	34	Female	48	95	170	38.7	141	-1.78	Absent	13	Negative	Positive	1	27		Secondary	Unknown		Unknown		Unknown		Unknown		Unknown		Unknown		Unknown		Unknown		Unknown		Unknown		No	0	0	30000	No	Piped water (outside)	Yes	No
130	45	Male	40	96	123	37	150	-.14	Absent	9.6	Positive	Negative	1	24		Primary	Unknown		Unknown		Unknown		Unknown		Unknown		Unknown		Unknown		Unknown		Unknown		Unknown		No	0	0		No	Piped water (outside)	Yes	Yes
131	15	Male	50	99	132	37.5	160	1.03	Absent	9.1	Negative	Negative	0	20		Primary	Yes	0	Yes	6	Yes	6	Yes	6	Yes	11	Yes	11	Yes	11	Yes	15	Yes	15	Yes	15	No			23000	Yes	Piped water (outside)	Yes	Yes
132	36	Male	46	97	160	40.2	158	-.38	Absent	9.1	Positive	Positive	0	37		Secondary	Yes	2	Yes	7	Yes	7	Yes	7	Yes	12	Yes	12	Yes	12	Yes	16	Yes	16	Yes	16	No	0	0	100000	No	Piped water (outside)	Yes	Yes
133	2	Male	80	100	129	36.8	144	.41	Absent	10.3	Negative	Negative	0	30		Secondary	Yes	0	Yes	6	Yes	6	Yes	6	No		No		No								No	0	0		No	Piped water (outside)	Yes	Yes
134	20	Female	48	100	101	36.4	143	.45	Absent	10.4	Negative	Negative	1	21		Primary	Yes	0	Yes	6	Yes	6	Yes	6	Yes	10	Yes	10	Yes	10	Yes	16	Yes	16	Yes	16	No	0	0		No	Piped water (outside)	Yes	Yes
135	20	Female	43	98	146	37.9	147	.05	Absent	10.8	Negative	Negative	1	21		Primary	Yes	1	Yes	6	Yes	6	Yes	6	Yes	10	Yes	10	Yes	10	Yes	15	Yes	15	Yes	15	No	0	0		Yes	Piped water (outside)	Yes	Yes
136	19	Male	40	98	105	36.9	139	-1.21	Absent	11.3	Negative	Negative	1	37		Primary	Unknown		Unknown		Unknown		Unknown		Unknown		Unknown		Unknown		Unknown		Unknown		Unknown		No	0	0		No	Piped water (outside)	Yes	Yes
137	14	Male	56	98	148	38.2	148	.6	Absent	8.300000000000001	Negative	Negative	1	21		Secondary	Unknown		Unknown		Unknown		Unknown		Unknown		Unknown		Unknown		Unknown		Unknown		Unknown		No	0		50000	Yes	Piped water (outside)	Yes	Yes
138	2	Female	56	100	136	36.9	136	-1.42	Absent	12.2	Negative	Negative	0	27		Secondary	Yes	1	Yes	6	Yes	6	Yes	6	Yes	10	Yes	10	Yes	10							No	0	0		No	Piped water (outside)	Yes	Yes
139	7	Female	56	97	153	36.8	140	-.41	Absent	10	Negative	Negative	0	27		Secondary	Yes	1	Yes	6	Yes	6	Yes	6	Yes	10	Yes	10	Yes	10	Yes	16	Yes	16	Yes	16	No	0	0		No	Piped water (outside)	Yes	No
140	54	Male	40	96	145	37	148	-.72	Absent	12.2	Negative	Positive	0	34		Tertiary	Unknown		Unknown		Unknown		Unknown		Unknown		Unknown		Unknown		Unknown		Unknown		Unknown		No	0	0	20000	No	Piped water (outside)	Yes	No
141	55	Female	42	99	110	36.3	177	.08	Absent	11.9	Positive	Negative	0	30		Secondary	Unknown		Unknown		Unknown		Unknown		Unknown		Unknown		Unknown		Unknown		Unknown		Unknown		No	0	0		No	Other	Yes	Yes
142	18	Female	42	100	145	36.9	160	.2	Absent	10.7	Negative	Negative	1	19		Primary	Unknown		Unknown		Unknown		Unknown		Unknown		Unknown		Unknown		Unknown		Unknown		Unknown		No	0	0		No	Piped water (outside)	Yes	Yes
143	38	Male	43	100	118	36.1	160	1.39	Absent	11.3	Negative	Negative	0	27		Secondary	Yes	1	Yes	6	Yes	6	Yes	6	Yes	11	Yes	11	Yes	11	Yes	15	Yes	15	Yes	15	No	0	0		No	Piped water (inside)	Yes	No
144	26	Female	48	98	156	37.4	158	.03	Absent	12	Negative	Negative	0	29		Secondary	Yes	0	Yes	5	Yes	5	Yes	5	Yes	9	Yes	9	Yes	9	Yes	13	Yes	13	Yes	13	No	0			No	Piped water (outside)	Yes	No
145	8	Male	50	99	147	36.7	157	1.19	Absent	8	Negative	Negative	0	25		Secondary	Yes	0	Yes	6	Yes	6	Yes	6	Yes	10	Yes	10	Yes	10	Yes	15	Yes	15	Yes	15	No	0	0		No	Piped water (outside)	Yes	No
146	15	Male	50	100	148	38	170	2.37	Absent	11.4	Negative	Negative	0	31		Primary	Unknown		Unknown		Unknown		Unknown		Unknown		Unknown		Unknown		Unknown		Unknown		Unknown		No	0	0		Yes	Piped water (outside)	No	Yes
147	4	Male	70	99	164	36.5	150	2.12	Absent	11.2	Negative	Negative	1	19		Secondary	Yes	1	Yes	6	Yes	6	Yes	6	Yes	10	Yes	10	Yes	10	Yes	15	Yes	15	Yes	15	No			40000	No	Piped water (outside)	Yes	No
148	12	Female	51	99	137	36.5	144	.57	Absent	9.9	Negative	Negative	1	33		Secondary	Yes	0	Yes	6	Yes	6	Yes	6	Yes	10	Yes	10	Yes	10	Yes	15	Yes	15	Yes	15	No	0	0		No	Piped water (outside)	Yes	Yes
149	34	Male	46	100	179	37	152	.29	Absent	12.4	Negative	Positive	1	20		Secondary	Yes	0	Yes	6	Yes	6	Yes	6	Yes	11	Yes	11	Yes	11	Yes	17	Yes	17	Yes	17	No	0	0		No	Piped water (outside)	Yes	Yes
150	23	Male	40	99	130	36.6	146	.08	Absent	11.7	Negative	Negative	0	31		Secondary	Yes	0	Yes	7	Yes	7	Yes	7	Yes	12	Yes	12	Yes	12	Yes	17	Yes	17	Yes	17	No	0	0	45000	No	Unknown	Yes	No
151	5	Male	50	100	137	36.6	147	-.38	Absent	12	Negative	Negative	1	30		Primary	Yes	0	Yes	6	Yes	6	Yes	6	Yes	10	Yes	10	Yes	10	Yes	16	Yes	16	Yes	16	No	0	0		No	Piped water (outside)	Yes	Yes
152	32	Female	46	98	130	35.4	150	1.21	Absent	12.2	Negative	Negative	0	30		Secondary	Unknown		Unknown		Unknown		Unknown		Unknown		Unknown		Unknown		Unknown		Unknown		Unknown		No	0	0		No	Piped water (outside)	Yes	Yes
153	6	Female	56	97	153	36.8	131	.62	Absent	12.2	Negative	Negative	0	24		Primary	Yes	0	Yes	6	Yes	6	Yes	6	Yes	11	Yes	11	Yes	11	Yes	15	Yes	15	Yes	15	No	0	0	200000	No	Piped water (outside)	Yes	Yes
154	4	Female	50	100	157	36.4	141	.83	Absent	12	Negative	Negative	1	24		Secondary	Yes	0	Yes	6	Yes	6	Yes	6	Yes	11	Yes	11	Yes	11	Yes	16	Yes	16	Yes	16	No	0	0	80000	No	Piped water (outside)	Yes	Yes
155	40	Male	40	100	150	37.2	162	-.83	Absent	12.4	Negative	Negative	1	29		Secondary	Unknown		Unknown		Unknown		Unknown		Unknown		Unknown		Unknown		Unknown		Unknown		Unknown		No	0	0		No	Piped water (outside)	Yes	Yes
156	6	Female	52	99	136	36.7	140	-.8	Absent	12.1	Negative	Negative	0	19		Primary	Unknown		Unknown		Unknown		Unknown		Unknown		Unknown		Unknown		Unknown		Unknown		Unknown		No	0	0	30000	No	Piped water (inside)	Yes	No
157	4	Female	54	97	156	38.4	142	1.06	Absent	11.4	Negative	Negative	1	25		None	Yes	0	No		Yes	8	Yes	8	Yes	12	Yes	12	Yes	12	No		Yes	16	Yes	16	No	0	0		No	Piped water (outside)	Yes	Yes
158	35	Male	41	98	124	36.9	160	2.39	Absent	13.7	Negative	Negative	0	30		Primary	Unknown		Unknown		Unknown		Unknown		Unknown		Unknown		Unknown		Unknown		Unknown		Unknown		No	1	1		No	Piped water (outside)	Yes	Yes
159	5	Male	53	98	133	38.6	151	.49	Absent	9.9	Negative	Negative	0	29		Secondary	Yes	0	Yes	7	Yes	7	Yes	7	Yes	11	Yes	11	Yes	11	Yes	16	Yes	16	Yes	16	No	0	0		No	Piped water (outside)	Yes	Yes
160	39	Male	52	100	156	36.6	156	-.95	Absent	12.2	Negative	Negative	1	20		None	Unknown		Unknown		Unknown		Unknown		Unknown		Unknown		Unknown		Unknown		Unknown		Unknown		No	0			No	Piped water (outside)	Yes	No
161	8	Male	50	99	138	37.3	151	.8	Absent	11.5	Negative	Negative	1	28		Tertiary	Yes	1	Yes	6	Yes	6	Yes	6	Yes	11	Yes	11	Yes	11	Yes	15	Yes	15	Yes	15	No	0	0	55000	No	Piped water (outside)	Yes	Yes
162	11	Female	58	95	127	36.7	147	1.38	Absent	9.1	Negative	Negative	1	26		Secondary	Yes	1	Yes	6	Yes	6	Yes	6	Yes	10	Yes	10	Yes	10	Yes	15	Yes	15	Yes	15	No	1	1		Yes	Piped water (outside)	Yes	No
163	26	Male	56	100	107	38.1	136	-2.19	Absent	13.1	Negative	Negative	1	23		Primary	Yes	0	Yes	6	Yes	6	Yes	6	Yes	11	Yes	11	Yes	11	Yes	15	Yes	15	Yes	15	No	0	0		No	Piped water (outside)	Yes	Yes
164	19	Male	40	96	168	38.5	145	-.87	Absent	11.1	Negative	Negative	1	27		Secondary	Unknown		Unknown		Unknown		Unknown		Unknown		Unknown		Unknown		Unknown		Unknown		Unknown		No	0	0		No	Piped water (outside)	Yes	No
165	11	Female	51	100	179	39.4	140	-1.47	Absent	10.7	Negative	Negative	1	36		Secondary	Yes	0	Yes	6	Yes	6	Yes	6	Yes	11	Yes	11	Yes	11	Yes	15	Yes	15	Yes	15	No	0	0		No	Piped water (outside)	Yes	Yes
166	23	Male	40	98	131	37.7	161	.07	Absent	9.9	Negative	Negative	0	26		Secondary	Yes	1	Yes	7	Yes	7	Yes	7	Yes	12	Yes	12	Yes	12	Yes	17	Yes	17	Yes	17	No	0	0	45000	No	Piped water (outside)	Yes	No
167	6	Male	64	98	147	36.8	145	-.03	Absent	9.9	Negative	Negative	0	20		Secondary	Yes	0	Yes	6	Yes	6	Yes	6	Yes	11	Yes	11	Yes	11	Yes	15	Yes	15	Yes	15	Yes	0		50000	No	Piped water (outside)	Yes	No
168	7	Female	54	100	132	37.6	142	.62	Absent	10	Negative	Negative	0	22		Secondary	Yes	1	Yes	6	Yes	6	Yes	6	Yes	10	Yes	10	Yes	10	Yes	14	Yes	14	Yes	14	No	0	0		No	Piped water (inside)	Yes	No
169	18	Female	46	100	127	37.8	156	.76	Absent	11	Negative	Negative	1	19		Primary	Unknown		Unknown		Unknown		Unknown		Unknown		Unknown		Unknown		Unknown		Unknown		Unknown		No	0	0		No	Piped water (outside)	Yes	Yes
170	42	Male	44	100	101	36.8	151	.2	Absent	11.1	Positive	Negative	0	25		Primary	Unknown		Unknown		Unknown		Unknown		Unknown		Unknown		Unknown		Unknown		Unknown		Unknown		No			45000	No	Piped water (outside)	Yes	Yes
171	33	Male	42	100	117	37.4	172	1.42	Absent	11.8	Negative	Negative	1	37		Tertiary	Unknown		Unknown		Unknown		Unknown		Unknown		Unknown		Unknown		Unknown		Unknown		Unknown		No	1	1	90000	No	Piped water (outside)	Yes	Yes
172	24	Male	47	99	127	39.7	158	1.54	Absent	9.6	Negative	Negative	0	26		Primary	Unknown		Unknown		Unknown		Unknown		Unknown		Unknown		Unknown		Unknown		Unknown		Unknown		No	0	0		No	Piped water (outside)	Yes	Yes
173	14	Male	52	98	159	36	160	1.62	Present	11.1	Negative	Negative	1	25		Secondary	Unknown		Unknown		Unknown		Unknown		Unknown		Unknown		Unknown		Unknown		Unknown		Unknown		Yes	0	0		No	Piped water (outside)	Yes	No
174	13	Female	44	100	135	36.2	137	-.5	Absent	11.2	Negative	Negative	1	20		Primary	Yes	2	Yes	6	Yes	6	Yes	6	Yes	10	Yes	10	Yes	10	Yes	17	Yes	17	Yes	17	No	0	0		No	Piped water (outside)	Yes	No
175	9	Female	52	99	154	38.3	140	.66	Absent	9	Negative	Negative	1	37		None	No		Yes	14	Yes	14	Yes	14	Yes	18	Yes	18	Yes	18	Yes	22	Yes	22	Yes	22	No	0	0		Yes	Surface well/other well	Yes	No
176	19	Male	50	98	129	38.3	146	.82	Absent	11.7	Negative	Negative	1	22		Primary	Yes	0	Yes	7	Yes	7	Yes	7	Yes	11	Yes	11	Yes	11	Yes	16	Yes	16	Yes	16	Yes	0	0		No	Piped water (outside)	Yes	No
177	14	Male	46	100	116	36.6	142	.26	Absent	10.2	Negative	Negative	1	21		Secondary	No		Yes	7	Yes	7	Yes	7	Yes	11	Yes	11	Yes	11	Yes	16	Yes	16	Yes	16	Yes	0	0		No	Piped water (outside)	Yes	No
178	35	Male	44	99	132	37.4	154	-.57	Absent	13.9	Negative	Positive	0	31		Secondary	Unknown		Unknown		Unknown		Unknown		Unknown		Unknown		Unknown		Unknown		Unknown		Unknown		No	0	1	100000	No	Piped water (outside)	Yes	Yes
179	9	Male	52	99	152	37.7	145	.53	Absent	9.800000000000001	Negative	Negative	0	25		Primary	No		Yes	8	Yes	8	Yes	8	Yes	12	Yes	12	Yes	12	No		No		No		No	0	0	50000	No	Other	Yes	Yes
180	32	Female	59	100	146	38.7	148	-1.41	Absent	11.7	Negative	Negative	0	30		Primary	Yes	0	Yes	6	Yes	6	Yes	6	Yes	11	Yes	11	Yes	11	Yes	15	Yes	15	Yes	15	No	0			No	Piped water (outside)	Yes	No
181	41	Male	44	98	118	36.6	154	.04	Absent	10.3	Positive	Positive	1	25		Secondary	Unknown		Unknown		Unknown		Unknown		Unknown		Unknown		Unknown		Unknown		Unknown		Unknown		No	0	0		No	Piped water (outside)	Yes	No
182	30	Female	54	100	135	37.5	140	.62	Absent	10.4	Negative	Negative	0	20		Secondary	Unknown		Unknown		Unknown		Unknown		Unknown		Unknown		Unknown		Unknown		Unknown		Unknown		No	0	0		No	Piped water (outside)	No	Yes
183	30	Female	56	100	161	36.5	175	.61	Absent	11.6	Positive	Negative	1	25		Primary	Unknown		Unknown		Unknown		Unknown		Unknown		Unknown		Unknown		Unknown		Unknown		Unknown		No	0		20000	No	Piped water (outside)	No	No
184	6	Female	52	100	129	36.1	160	2.55	Absent	13.8	Negative	Negative	1	22		Secondary	Yes	0	Yes	6	Yes	6	Yes	6	Yes	10	Yes	10	Yes	10	Yes	15	Yes	15	Yes	15	No	0	0		No	Piped water (outside)	Yes	No
185	22	Female	40	100	115	36.6	150	-.63	Absent	10.4	Negative	Negative	0	23		Secondary	Yes	1	Yes	6	Yes	6	Yes	6	Yes	12	Yes	12	Yes	12	Yes	18	Yes	18	Yes	18	No	0	0		No	Piped water (outside)	Yes	No
186	14	Male	58	99	157	38.7	165	2.28	Absent	9.6	Negative	Negative	0	21		Primary	Yes	0	Yes	6	Yes	6	Yes	6	Yes	10	Yes	10	Yes	10	Yes	14	Yes	14	Yes	14	No	0	0		No	Piped water (outside)	Yes	No
187	5	Male	56	98	168	37.2	142	.72	Absent	11.1	Negative	Negative	0	24		Secondary	Yes	0	Yes	6	Yes	6	Yes	6	Yes	11	Yes	11	Yes	11	Yes	15	Yes	15	Yes	15	No	0	0	12000	No	Piped water (outside)	Yes	Yes
188	4	Male	50	97	148	37.1	144	1.48	Absent	10.7	Negative	Negative	1	22		Primary	Yes	0	Yes	6	Yes	6	Yes	6	Yes	11	Yes	11	Yes	11	Yes	15	Yes	15	Yes	15	No			10000	No	Piped water (outside)	Yes	Yes
189	6	Male	52	98	124	36.3	160	2.08	Absent	11.2	Negative	Negative	0	35		Primary	Yes	0	Yes	8	Yes	8	Yes	8	Yes	13	Yes	13	Yes	13	Yes	17	Yes	17	Yes	17	No	0	0	40000	No	Surface well/other well	Yes	Yes
190	59	Female	41	100	104	38.1	153	-1.87	Absent	11.8	Negative	Negative	1	30		Secondary	Unknown		Unknown		Unknown		Unknown		Unknown		Unknown		Unknown		Unknown		Unknown		Unknown		No	0	0		No	Surface well/other well	Yes	No
191	11	Female	59	98	162	36.6	130	-1.43	Absent	10.7	Negative	Negative	0	30		Primary	Yes	0	Yes	6	Yes	6	Yes	6	Yes	13	Yes	13	Yes	13	Yes	17	Yes	17	Yes	17	No	0			No	Piped water (outside)	Yes	No
192	24	Male	40	100	114	36.3	155	-.11	Absent	10.9	Negative	Negative	1	37		Secondary	Unknown		Unknown		Unknown		Unknown		Unknown		Unknown		Unknown		Unknown		Unknown		Unknown		No	0	0		No	Piped water (outside)	Yes	Yes
193	9	Female	56	100	123	36.2	125	-.36	Absent	9.199999999999999	Positive	Negative	1	18		Primary	Yes	0	Yes	6	Yes	6	Yes	6	Yes	10	Yes	10	Yes	10	Yes	16	Yes	16	Yes	16	Yes	0			No	Surface well/other well	Yes	No
194	18	Male	54	98	170	39.2	162	.7	Absent	10.1	Negative	Negative	0	30		Secondary	Unknown		Unknown		Unknown		Unknown		Unknown		Unknown		Unknown		Unknown		Unknown		Unknown		No	1	1	120000	No	Piped water (outside)	No	Yes
195	14	Female	51	100	140	36.7	161	.76	Absent	10.4	Negative	Negative	0	25		Secondary	Yes	1	Yes	7	Yes	7	Yes	7	Yes	11	Yes	11	Yes	11	Yes	16	Yes	16	Yes	16	No	0	0	50000	No	Piped water (outside)	Yes	Yes
196	9	Male	54	99	145	36.8	158	2.88	Absent	11	Negative	Negative	1	20		Secondary	Yes	1	Yes	6	Yes	6	Yes	6	Yes	11	Yes	11	Yes	11	Yes	15	Yes	15	Yes	15	Yes	0	0	35000	No	Piped water (outside)	Yes	No
197	54	Female	40	97	122	36.1	155	-.77	Absent	12	Negative	Negative	1	24		Secondary	Yes	0	Yes	6	Yes	6	Yes	6	Yes	10	Yes	10	Yes	10	Yes	15	Yes	15	Yes	15	No	0	0	30000	No	Piped water (outside)	Yes	Yes
198	6	Male	52	100	136	36.8	138	-.91	Absent	10.5	Negative	Negative	1	18		Secondary	No		Yes	7	Yes	7	Yes	7	Yes	11	Yes	11	Yes	11	Yes	15	Yes	15	Yes	15	No	0	0	75000	No	Piped water (outside)	Yes	No
199	28	Female	42	99	152	36.3	162	.57	Absent	11.2	Negative	Negative	0	23		Primary	Unknown		Unknown		Unknown		Unknown		Unknown		Unknown		Unknown		Unknown		Unknown		Unknown		No	0	0	30000	No	Piped water (outside)	Yes	No
200	43	Female	52	100	143	38.6	168	-.16	Absent	12.3	Positive	Negative	0	35		Primary	Yes	0	Yes	6	Yes	6	Yes	6	Yes	11	Yes	11	Yes	11	Yes	17	Yes	17	Yes	17	No	0	0		No	Piped water (outside)	Yes	Yes
201	34	Male	58	99	159	36.4	128	-1.6	Absent	8.6	Positive	Negative	1	30		Primary	Unknown		Unknown		Unknown		Unknown		Unknown		Unknown		Unknown		Unknown		Unknown		Unknown		No	0			No	Other	Yes	No
202	36	Male	48	97	112	39.2	160	.57	Absent	10.5	Negative	Negative	1	21		Primary	Unknown		Unknown		Unknown		Unknown		Unknown		Unknown		Unknown		Unknown		Unknown		Unknown		Yes	0	0	70000	No	Piped water (outside)	Yes	Yes
203	42	Female	46	100	133	37	145	.32	Absent	11.4	Positive	Negative	0	26		Secondary	Unknown		Unknown		Unknown		Unknown		Unknown		Unknown		Unknown		Unknown		Unknown		Unknown		No	0	1	50000	No	Piped water (outside)	Yes	No
204	6	Male	52	97	143	38.1	130	-.23	Absent	8.699999999999999	Negative	Negative	0	29		Primary	Yes	0	Yes	6	Yes	6	Yes	6	Yes	11	Yes	11	Yes	11	Yes	15	Yes	15	Yes	15	Yes	0	0	40000	No	Piped water (outside)	Yes	Yes
205	38	Female	40	99	142	38.6	167	1.1	Absent	11.2	Negative	Negative	0	20		Primary	No		Yes	6	Yes	6	Yes	6	Yes	9	Yes	9	Yes	9	Yes	30	Yes	20	Yes	20	No	0	0		No	Piped water (outside)	Yes	Yes
206	28	Female	54	97	136	37.6	155	-.68	Absent	11.5	Negative	Negative	1	22		Primary	Unknown		Unknown		Unknown		Unknown		Unknown		Unknown		Unknown		Unknown		Unknown		Unknown		No	0	0		No	Piped water (outside)	Yes	Yes
207	48	Male	40	98	131	39.6	159	-.26	Absent	11.7	Positive	Negative	0	24		Primary	Unknown		Unknown		Unknown		Unknown		Unknown		Unknown		Unknown		Unknown		Unknown		Unknown		No	0	0	40000	No	Piped water (outside)	Yes	No
208	5	Male	51	99	141	37.1	145	.01	Absent	10	Negative	Negative	0	32		Secondary	Yes	0	Yes	6	Yes	6	Yes	6	Yes	11	Yes	11	Yes	11	Yes	15	Yes	15	Yes	15	No	0	0	73000	No	Surface well/other well	Yes	No
209	23	Male	46	98	148	36.6	147	-.1	Absent	11.3	Negative	Negative	0	26		Secondary	Unknown		Unknown		Unknown		Unknown		Unknown		Unknown		Unknown		Unknown		Unknown		Unknown		No	0	0		No	Piped water (outside)	Yes	Yes
210	12	Male	60	98	182	39.3	140	-1.55	Absent	10.9	Negative	Negative	0	26		Secondary	Yes	0	Yes	8	Yes	8	Yes	8	Yes	15	Yes	15	Yes	15	Yes	19	Yes	19	Yes	19	No	0	1	100000	No	Piped water (outside)	Yes	Yes
211	17	Male	48	100	158	38.6	170	1.76	Absent	10.7	Negative	Negative	0	25		Primary	Yes	0	Yes	4	Yes	4	Yes	4	Yes	11	Yes	11	Yes	11	Yes	16	Yes	16	Yes	16	No	0	0	30000	No	Surface well/other well	Yes	No
212	23	Male	52	99	126	36.1	155	.99	Absent	10.6	Negative	Negative	0	25		Secondary	Unknown		Unknown		Unknown		Unknown		Unknown		Unknown		Unknown		Unknown		Unknown		Unknown		No	0	0		No	Piped water (outside)	Yes	No
213	3	Male	56	99	151	37.3	150	2.5	Absent	11	Negative	Negative	0	22		Primary	Yes	1	Yes	6	Yes	6	Yes	6	Yes	10	Yes	10	Yes	10							No	0	1	40000	No	Piped water (outside)	Yes	No
214	22	Female	42	97	162	37.6	147	-.45	Absent	11.6	Negative	Negative	0	23		Secondary	Yes	0	Yes	6	Yes	6	Yes	6	Yes	10	Yes	10	Yes	10	Yes	14	Yes	14	Yes	14	No	0	0	6500	No	Piped water (outside)	Yes	Yes
215	6	Male	52	98	123	36.3	161	1.79	Absent	12.9	Negative	Negative	0	20		Primary	Yes	1	Yes	6	Yes	6	Yes	6	Yes	11	Yes	11	Yes	11	Yes	15	Yes	15	Yes	15	No	0	0		No	Piped water (outside)	Yes	No
216	28	Female	51	100	133	36.9	160	-.29	Absent	11.6	Negative	Negative	1	26		Primary	Yes	0	Yes	7	Yes	7	Yes	7	Yes	11	Yes	11	Yes	11	Yes	15	Yes	15	Yes	15	No	0	0	21000	No	Surface well/other well	Yes	Yes
217	24	Female	40	98	179	36.8	145	.19	Absent	10.3	Negative	Negative	0	22		Secondary	Unknown		Unknown		Unknown		Unknown		Unknown		Unknown		Unknown		Unknown		Unknown		Unknown		No	0	0		No	Other	Yes	No
218	18	Male	42	99	132	36.5	142	.44	Absent	9.4	Negative	Negative	0	18		Primary	No		Yes	6	Yes	6	Yes	6	Yes	8	Yes	8	Yes	8	Yes	12	No		Yes	12	No	0	0	20000	No	Piped water (outside)	Yes	Yes
219	8	Male	59	98	137	36.8	170	1.97	Absent	8.5	Negative	Negative	0	27		Primary	Yes	1	Yes	6	Yes	6	Yes	6	Yes	10	Yes	10	Yes	10	Yes	14	Yes	14	Yes	14	No	0	0		No	Piped water (outside)	Yes	Yes
220	9	Female	52	99	147	36.5	167	2.05	Absent	11.7	Negative	Negative	1	22		Secondary	Yes	0	Yes	6	Yes	6	Yes	6	Yes	11	Yes	11	Yes	11	Yes	15	Yes	15	Yes	15	No	0	0	100000	No	Piped water (outside)	Yes	No
221	37	Female	40	96	140	36.8	147	.06	Absent	8.9	Positive	Negative	1	26		Primary	Unknown		Unknown		Unknown		Unknown		Unknown		Unknown		Unknown		Unknown		Unknown		Unknown		No	0	0		No	Piped water (outside)	Yes	No
222	39	Male	54	98	156	37.2	150	-.03	Absent	12.3	Negative	Negative	0	22		Secondary	Unknown		Unknown		Unknown		Unknown		Unknown		Unknown		Unknown		Unknown		Unknown		Unknown		No	0			Yes	Piped water (outside)	Yes	No
223	42	Male	40	100	122	36.2	162	-1.03	Absent	11.8	Negative	Negative	1	32		Secondary	Yes	1	Yes	6	Yes	6	Yes	6	Yes	10	Yes	10	Yes	10	Yes	15	Yes	15	Yes	15	No	0	0		No	Piped water (outside)	Yes	Yes
224	42	Female	58	98	179	37.7	175	1.67	Absent	12	Negative	Negative	1	23		Primary	Unknown		Unknown		Unknown		Unknown		Unknown		Unknown		Unknown		Unknown		Unknown		Unknown		No	0			No	Piped water (outside)	Yes	No
225	37	Female	40	100	101	36	180	2.46	Absent	11.7	Negative	Negative	1	27		Secondary	Unknown		Unknown		Unknown		Unknown		Unknown		Unknown		Unknown		Unknown		Unknown		Unknown		No	0	0	200000	No	Piped water (outside)	Yes	Yes
226	18	Female	53	99	161	38.1	145	.55	Absent	10.3	Negative	Negative	1	24		Primary	Yes	0	Yes	7	Yes	7	Yes	7	Yes	11	Yes	11	Yes	11	Yes	16	Yes	16	Yes	16	Yes	0		30000	No	Piped water (outside)	Yes	Yes
227	13	Male	58	96	145	39.2	145	.13	Absent	8.4	Negative	Negative	1	21		Secondary	Unknown		Unknown		Unknown		Unknown		Unknown		Unknown		Unknown		Unknown		Unknown		Unknown		No	1	1	90000	No	Piped water (outside)	Yes	No
228	8	Female	50	100	163	38.8	141	-.48	Absent	11	Negative	Negative	1	29		Primary	Yes	1	Yes	8	Yes	8	Yes	8	Yes	13	Yes	13	Yes	13	Yes	23	Yes	23	Yes	23	No	0	0	50000	No	Piped water (outside)	Yes	Yes
229	5	Female	72	100	173	38.6	125	-1.3	Absent	8.9	Positive	Negative	1	19		Primary	No		Yes	6	Yes	6	Yes	6	Yes	10	Yes	10	Yes	10	Yes	14	Yes	14	Yes	14	No				No	Piped water (inside)	Yes	No
230	26	Male	52	98	112	36.3	145	.46	Absent	11.5	Negative	Negative	1	27		Secondary	Unknown		Unknown		Unknown		Unknown		Unknown		Unknown		Unknown		Unknown		Unknown		Unknown		Yes	0	0		Yes	Piped water (outside)	No	No
231	59	Female	40	99	112	37.1	152	.78	Absent	12.8	Negative	Negative	0	32		Secondary	Unknown		Unknown		Unknown		Unknown		Unknown		Unknown		Unknown		Unknown		Unknown		Unknown		No	0	0	100000	No	Piped water (outside)	Yes	Yes
232	22	Male	52	99	134	36.5	136	-.91	Absent	10.5	Negative	Negative	0	24		Secondary	Unknown		Unknown		Unknown		Unknown		Unknown		Unknown		Unknown		Unknown		Unknown		Unknown		No	0	0		No	Other	Yes	No
233	25	Female	52	98	157	37.5	157	1.21	Absent	11	Negative	Negative	1	35		Primary	No		Yes	6	Yes	6	Yes	6	Yes	10	Yes	10	Yes	10	Yes	14	Yes	14	Yes	14	No	0	0	50000	No	Piped water (outside)	Yes	No
234	15	Male	52	100	124	36.1	145	-.53	Absent	10.8	Negative	Negative	1	20		Secondary	No		Yes	8	Yes	8	Yes	8	Yes	13	Yes	13	Yes	13	Yes	17	Yes	17	Yes	17	No	0			No	Tube/Deep tube well	Yes	No
235	49	Male	42	100	114	37.6	167	.58	Absent	9.699999999999999	Positive	Negative	0	31		Primary	No		Yes	6	Yes	6	Yes	6	Yes	11	Yes	11	Yes	11	Yes	16	Yes	16	Yes	16	No	0	0		No	Surface well/other well	Yes	Yes
236	47	Male	43	100	117	37.6	160	.04	Absent	11.6	Negative	Negative	1	23		Secondary	Unknown		Unknown		Unknown		Unknown		Unknown		Unknown		Unknown		Unknown		Unknown		Unknown		No	0	0		No	Piped water (outside)	Yes	No
237	3	Female	62	100	136	37.3	140	1.97	Absent	10.9	Negative	Negative	0	19		Primary	Yes	1	Unknown		Yes	12	Yes	12													No	0			No	Piped water (outside)	Yes	No
238	57	Male	40	98	117	39	161	-.26	Absent	9.199999999999999	Positive	Negative	0	34		Secondary	Unknown		Unknown		Unknown		Unknown		Unknown		Unknown		Unknown		Unknown		Unknown		Unknown		No	0	0	100000	No	Piped water (outside)	Yes	Yes
239	41	Female	42	97	104	37	167	1.06	Absent	9.6	Positive	Negative	1	25		Primary	Unknown		Unknown		Unknown		Unknown		Unknown		Unknown		Unknown		Unknown		Unknown		Unknown		No	0	0		No	Piped water (outside)	Yes	No
240	9	Female	58	98	150	36.9	142	1.17	Absent	11.5	Negative	Negative	0	25		Secondary	Yes	1	Yes	6	Yes	6	Yes	6	Yes	10	Yes	10	Yes	10	Yes	14	Yes	14	Yes	14	No	0	0	50000	No	Piped water (outside)	Yes	Yes
241	39	Female	42	100	132	36.7	167	1.49	Absent	11.3	Negative	Negative	1	22		Primary	Unknown		Unknown		Unknown		Unknown		Unknown		Unknown		Unknown		Unknown		Unknown		Unknown		No	0	0		No	Piped water (outside)	Yes	No
242	17	Male	52	99	154	36.6	165	.83	Present	11.4	Negative	Negative	1	18		Primary	No		Yes	7	Yes	7	Yes	7	Yes	11	Yes	11	Yes	11	Yes	17	Yes	17	Yes	17	No	0	0	15000	No	Piped water (outside)	Yes	Yes
243	15	Male	42	100	121	36.3	136	1.12	Absent	10.3	Negative	Negative	0	32		Primary	No		Yes	8	Yes	8	Yes	8	Yes	13	Yes	13	Yes	13	Yes	17	Yes	17	Yes	17	No	0	0		Yes	Piped water (outside)	Yes	No
244	34	Male	40	97	157	40	175	1.31	Absent	10.6	Positive	Negative	1	37		Primary	No		Yes	7	Yes	7	Yes	7	Yes	11	Yes	11	Yes	11	Yes	16	Yes	17	Yes	17	No	0	0		No	Piped water (outside)	Yes	Yes
245	7	Male	52	99	142	36.9	157	2.14	Absent	10.9	Negative	Negative	1	29		Secondary	Yes	1	Yes	6	Yes	6	Yes	6	Yes	11	Yes	11	Yes	11	Yes	17	Yes	17	Yes	17	No	0	0		No	Piped water (outside)	No	No
246	2	Female	50	100	142	36.2	130	2.95	Absent	10.4	Negative	Negative	0	19		Secondary	Yes	0	Yes	7	Yes	7	Yes	7													No	0	0		No	Piped water (outside)	Yes	Yes
247	11	Male	54	99	146	37.5	140	-1.1	Absent	10.2	Negative	Negative	1	21		Primary	Yes	6	Yes	10	Yes	6	Yes	6	Yes	15	Yes	10	Yes	10	No		Yes	15	Yes	15	No			50000	No	Piped water (outside)	Yes	No
248	28	Male	50	98	162	38.6	136	-1.4	Absent	10.2	Positive	Negative	1	28		Primary	Unknown		Unknown		Unknown		Unknown		Unknown		Unknown		Unknown		Unknown		Unknown		Unknown		No	0	0		No	Piped water (outside)	Yes	Yes
249	14	Male	50	98	111	36.8	143	1.42	Absent	10.4	Negative	Negative	0	23		Primary	Unknown		Unknown		Unknown		Unknown		Unknown		Unknown		Unknown		Unknown		Unknown		Unknown		No	0	0	10000	No	Piped water (outside)	Yes	No
250	28	Female	46	99	129	36.1	149	-1.14	Absent	10.4	Negative	Negative	1	26		Primary	Unknown		Unknown		Unknown		Unknown		Unknown		Unknown		Unknown		Unknown		Unknown		Unknown		No	0	0		Yes	Piped water (outside)	No	Yes
251	28	Female	52	97	130	38.6	135	-1.11	Absent	11.3	Negative	Positive	1	25		Secondary	Unknown		Unknown		Unknown		Unknown		Unknown		Unknown		Unknown		Unknown		Unknown		Unknown		No	0	0	20000	No	Piped water (outside)	Yes	Yes
252	2	Male	52	98	154	36.7	151	1.56	Absent	11.3	Negative	Negative	0	29		Primary	Yes	0	Yes	7	Yes	7	Yes	7													No	0	0	50000	No	Piped water (outside)	Yes	Yes
253	8	Female	56	97	145	37.6	150	.29	Absent	9.800000000000001	Negative	Negative	1	18		Secondary	Yes	0	Yes	7	Yes	7	Yes	7	Yes	14	Yes	14	Yes	14	Yes	18	Yes	18	Yes	18	Yes	0	0		No	Piped water (outside)	Yes	No
254	21	Male	40	96	117	36.8	167	.7	Absent	10.3	Negative	Negative	1	25		Secondary	Yes	2	Yes	7	Yes	7	Yes	7	Yes	12	Yes	12	Yes	12	Yes	17	Yes	15	Yes	17	No	0	0	30000	No	Piped water (outside)	Yes	Yes
255	11	Male	72	100	161	37.8	162	1.42	Absent	10.6	Negative	Negative	0	32		Secondary	Yes	0	Yes	6	Yes	6	Yes	6	Yes	13	Yes	13	Yes	13	Yes	19	Yes	19	Yes	19	No	0	0		No	Piped water (outside)	Yes	Yes
256	7	Female	52	98	173	37.7	150	.59	Absent	9.300000000000001	Negative	Negative	1	28		Secondary	Yes	0	Yes	6	Yes	6	Yes	6	Yes	11	Yes	11	Yes	11	Yes	15	Yes	15	Yes	15	No	0	0	60000	No	Piped water (outside)	Yes	No
257	25	Male	40	100	169	38.5	164	1.57	Absent	10.4	Negative	Negative	0	23		Secondary	Unknown		Unknown		Unknown		Unknown		Unknown		Unknown		Unknown		Unknown		Unknown		Unknown		No	0	0	30000	No	Piped water (outside)	Yes	Yes
258	8	Female	52	98	114	36.2	145	1.45	Absent	11.5	Negative	Negative	0	23		Primary	Yes	0	Yes	6	Yes	6	Yes	6	Yes	11	Yes	11	Yes	11	Yes	15	Yes	15	Yes	15	No	0	0		No	Piped water (outside)	Yes	No
259	5	Female	58	99	131	36.7	144	1.3	Absent	12.5	Negative	Negative	1	20		Secondary	Yes	0	Yes	6	Yes	6	Yes	6	Yes	10	Yes	10	Yes	10	Yes	14	Yes	14	Yes	14	No	0	0	30000	No	Piped water (outside)	Yes	No
260	9	Female	55	98	141	36.7	138	.2	Absent	10.8	Negative	Negative	1	20		Primary	Unknown		Unknown		Unknown		Unknown		Unknown		Unknown		Unknown		Unknown		Unknown		Unknown		No	0	0		No	Piped water (outside)	Yes	No
261	25	Male	42	100	129	36.1	167	.45	Absent	10.8	Negative	Negative	1	22		Primary	No		Yes	6	Yes	6	Yes	6	Yes	10	Yes	10	Yes	10	Yes	18	Yes	18	Yes	18	No	0	0	30000	No	Piped water (outside)	Yes	No
262	3	Female	61	98	157	36.8	142	1.73	Absent	9.9	Negative	Negative	0	20		Primary	Yes	1	Yes	7	Yes	7	Yes	7	Yes	11	Yes	11	Yes	11							No	0	0		No	Piped water (outside)	Yes	No
263	33	Male	51	97	126	37.4	152	2.09	Absent	10.9	Negative	Negative	0	26		Secondary	Yes	1	Yes	6	Yes	6	Yes	6	Yes	11	Yes	11	Yes	11	Yes	15	Yes	15	Yes	15	No	0	0		No	Piped water (outside)	Yes	No
264	31	Female	42	100	138	37.6	171	.72	Absent	10.1	Negative	Negative	1	37		Secondary	Yes	2	Yes	6	Yes	6	Yes	6	Yes	11	Yes	11	Yes	11	Yes	16	No		Yes	16	No	0	0	50000	No	Piped water (outside)	Yes	Yes
265	35	Female	44	100	122	36.6	170	.75	Absent	12.2	Negative	Negative	1	25		Primary	No		Yes	6	Yes	6	Yes	6	Yes	12	Yes	12	Yes	12	Yes	25	Yes	25	Yes	25	No	0	0		Yes	Piped water (outside)	Yes	Yes
266	15	Male	40	100	110	37.8	137	-.39	Absent	10.3	Negative	Negative	0	20		Primary	Yes	0	Yes	6	Yes	6	Yes	6	Yes	9	Yes	9	Yes	9	Yes	14	Yes	14	Yes	14	No	0	0	10000	No	Piped water (outside)	Yes	No
267	18	Female	54	100	173	36.9	139	.29	Absent	11	Negative	Negative	1	23		Secondary	Yes	1	Yes	6	Yes	6	Yes	6	Yes	11	Yes	11	Yes	11	Yes	15	Yes	15	Yes	15	No	0	0		No	Piped water (outside)	Yes	No
268	32	Male	42	97	134	37.3	156	-.29	Absent	12.4	Negative	Negative	0	22		Secondary	Unknown		Unknown		Unknown		Unknown		Unknown		Unknown		Unknown		Unknown		Unknown		Unknown		No	0	0		No	Piped water (outside)	Yes	No
269	14	Male	49	95	134	36.1	160	2.27	Absent	10.9	Negative	Negative	0	21		Secondary	Yes	0	Yes	6	Yes	6	Yes	6	Yes	18	Yes	11	Yes	18	Yes	34	Yes	18	No		No	1	1		No	Piped water (outside)	Yes	No
270	15	Female	44	100	133	36.5	153	-.5	Absent	11	Negative	Negative	0	21		Secondary	Yes	2	Yes	6	Yes	6	Yes	6	Yes	12	Yes	12	Yes	12	Yes	17	Yes	17	Yes	17	No	0	0	50000	No	Piped water (outside)	Yes	Yes
271	28	Male	46	100	112	36.7	150	-.12	Absent	9.800000000000001	Negative	Negative	0	29		Primary	Unknown		Unknown		Unknown		Unknown		Unknown		Unknown		Unknown		Unknown		Unknown		Unknown		No	0	0		No	Piped water (outside)	Yes	Yes
272	38	Male	48	99	152	39.1	171	.34	Absent	11.2	Negative	Positive	0	37		Primary	Yes	0	Yes	6	Yes	6	Yes	6	Yes	11	Yes	11	Yes	11	Yes	15	Yes	15	Yes	15	No	0	0		No	Piped water (outside)	Yes	Yes
273	16	Male	46	95	122	37.4	137	-.21	Absent	11.3	Negative	Negative	1	23		Primary	Unknown		Unknown		Unknown		Unknown		Unknown		Unknown		Unknown		Unknown		Unknown		Unknown		No	0	0		No	Piped water (outside)	Yes	Yes
274	46	Male	46	100	116	36.5	166	1.07	Absent	12	Negative	Negative	1	29		Secondary	Unknown		Unknown		Unknown		Unknown		Unknown		Unknown		Unknown		Unknown		Unknown		Unknown		No	0	0	10000	No	Piped water (outside)	Yes	Yes
275	38	Female	40	99	130	37.8	172	2.19	Absent	11.9	Negative	Negative	1	33		Primary	Unknown		Unknown		Unknown		Unknown		Unknown		Unknown		Unknown		Unknown		Unknown		Unknown		No	0	0	80000	No	Tube/Deep tube well	Yes	No
276	19	Female	42	99	117	38.6	160	.9399999999999999	Absent	11.3	Negative	Negative	1	23		Primary	Yes	0	Yes	7	Yes	7	Yes	7	Yes	12	Yes	12	Yes	12	Yes	18	Yes	18	Yes	18	No	0	0		No	Piped water (outside)	Yes	Yes
277	15	Female	46	100	132	36.2	173	1.57	Absent	12.6	Negative	Negative	0	27		Secondary	Yes	0	Yes	6	Yes	6	Yes	6	Yes	11	Yes	11	Yes	11	Yes	17	Yes	17	Yes	17	No	0	1	60000	No	Piped water (inside)	No	Yes
278	7	Male	65	96	149	37.4	155	2.51	Absent	10	Positive	Negative	0	24		Primary	Yes	0	Yes	6	Yes	6	Yes	6	Yes	9	Yes	9	Yes	9	Yes	13	Yes	13	Yes	13	No	0			No	Piped water (inside)	Yes	Yes
279	33	Male	48	99	127	37.7	155	.34	Absent	12.8	Negative	Negative	1	22		Primary	No		Yes	6	Yes	6	Yes	6	Yes	11	Yes	11	Yes	11	Yes	18	Yes	18	Yes	18	No	0	0		No	Piped water (outside)	Yes	No
280	34	Male	48	100	135	38.2	155	1	Absent	10.2	Positive	Negative	1	32		None	Unknown		Unknown		Unknown		Unknown		Unknown		Unknown		Unknown		Unknown		Unknown		Unknown		No	0	0		No	Piped water (outside)	Yes	Yes
281	33	Female	40	100	161	37.7	139	-.54	Absent	12.8	Negative	Unknown	1		Unknown	Secondary	Unknown		Unknown		Unknown		Unknown		Unknown		Unknown		Unknown		Unknown		Unknown		Unknown		No	0	0		No	Piped water (outside)	Yes	No
282	23	Male	44	100	127	36.9	150	1.47	Absent	11.1	Negative	Negative	0	21		Primary	Unknown		Unknown		Unknown		Unknown		Unknown		Unknown		Unknown		Unknown		Unknown		Unknown		No	0	0		No	Piped water (outside)	Yes	Yes
283	7	Male	62	100	146	37.3	141	.11	Absent	11.3	Negative	Negative	0	25		Primary	Yes	0	Yes	6	Yes	6	Yes	6	Yes	10	Yes	10	Yes	10	Yes	14	Yes	14	Yes	14	Yes	0	0	80000	No	Piped water (outside)	Yes	Yes
284	6	Male	62	99	145	37	136	.38	Absent	11.2	Negative	Negative	0	24		Secondary	Yes	0	Yes	6	Yes	6	Yes	6	Yes	10	Yes	10	Yes	10	Yes	15	Yes	15	Yes	15	No	0	0	50000	No	Piped water (outside)	Yes	Yes
285	52	Male	40	97	114	37.1	151	-1.48	Absent	11.1	Negative	Negative	0	23		Secondary	Unknown		Unknown		Unknown		Unknown		Unknown		Unknown		Unknown		Unknown		Unknown		Unknown		No	0	0	50000	No	Piped water (outside)	Yes	Yes
286	6	Female	61	100	157	36.5	147	.98	Absent	9.5	Negative	Negative	0	24		Primary	Unknown		Unknown		Unknown		Unknown		Unknown		Unknown		Unknown		Unknown		Unknown		Unknown		No	0	0		Yes	Tube/Deep tube well	Yes	Yes
287	5	Male	56	100	142	36.3	137	1	Absent	10.5	Negative	Negative	0	27		Secondary	Yes	0	Yes	6	Yes	6	Yes	6	Yes	12	Yes	12	Yes	12	Yes	21	Yes	18	Yes	21	No	0	0		No	Piped water (outside)	Yes	Yes
288	45	Male	40	98	122	39.2	153	-.08	Absent	12.3	Negative	Negative	1	33		Secondary	Unknown		Unknown		Unknown		Unknown		Unknown		Unknown		Unknown		Unknown		Unknown		Unknown		No	1	1		No	Piped water (outside)	Yes	Yes
289	22	Male	56	98	145	37.6	140	-.26	Absent	10.6	Negative	Negative	0	22		Secondary	Unknown		Unknown		Unknown		Unknown		Unknown		Unknown		Unknown		Unknown		Unknown		Unknown		No	0		25000	No	Piped water (outside)	Yes	No
290	19	Female	41	100	132	37.2	160	-.1	Absent	11.5	Negative	Negative	1	22		Secondary	No		Yes	6	Yes	6	Yes	6	Yes	10	Yes	10	Yes	10	Yes	15	Yes	15	Yes	15	No	0	0		No	Piped water (outside)	Yes	No
291	22	Female	42	96	176	39.8	141	-1.29	Absent	12.4	Negative	Negative	0	24		Secondary	Unknown		Unknown		Unknown		Unknown		Unknown		Unknown		Unknown		Unknown		Unknown		Unknown		No	0	0		No	Piped water (inside)	Yes	No
292	5	Female	50	98	145	35.9	158	1.81	Absent	11	Negative	Negative	0	25		Primary	Yes	0	Yes	7	Yes	7	Yes	7	Yes	12	Yes	12	Yes	12	Yes	16	Yes	16	Yes	16	No	0	0		Yes	Piped water (outside)	Yes	No
293	24	Female	59	96	160	38.5	138	-.12	Absent	9.300000000000001	Negative	Negative	1	27		Primary	Yes	3	Yes	9	Yes	9	Yes	9	Yes	15	Yes	15	Yes	15	No		No		No		No	0	0		Yes	Piped water (outside)	Yes	No
294	26	Female	50	99	170	39.1	161	.67	Absent	11.3	Negative	Negative	1	21		Secondary	Unknown		Unknown		Unknown		Unknown		Unknown		Unknown		Unknown		Unknown		Unknown		Unknown		No	0	0	800000	No	Piped water (outside)	Yes	No
295	23	Male	56	99	159	36.7	142	-.35	Absent	11.9	Negative	Negative	0	23		Primary	Unknown		Unknown		Unknown		Unknown		Unknown		Unknown		Unknown		Unknown		Unknown		Unknown		No	0	1		No	Piped water (outside)	No	No
296	3	Male	58	100	142	37.4	136	1.33	Absent	9.4	Negative	Negative	1	23		Primary	Yes	1	Yes	5	Yes	5	Yes	5	Yes	8	Yes	8	Yes	8	Yes	12	Yes	12	Yes	12	No	0	0		No	Piped water (outside)	Yes	No
297	3	Male	62	99	138	38	137	-.51	Absent	10.3	Negative	Negative	1	31		Primary	Yes	1	Yes	6	Yes	6	Yes	6	Yes	11	Yes	11	Yes	11	No		No		No		No	1	1	50000	No	Piped water (outside)	Yes	Yes
298	30	Male	41	100	127	37.1	155	.34	Absent	9.9	Negative	Negative	1	24		Primary	Yes	0	Yes	9	Yes	9	Yes	9	Yes	15	Yes	15	Yes	15	Yes	20	Yes	20	Yes	20	No	0	0		Yes	Piped water (outside)	Yes	Yes
299	30	Female	42	99	139	37.7	165	.59	Absent	10.9	Negative	Negative	1	23		Secondary	Unknown		Unknown		Unknown		Unknown		Unknown		Unknown		Unknown		Unknown		Unknown		Unknown		Yes	0	0	60000	No	Piped water (outside)	Yes	No
300	25	Male	42	100	177	39.4	172	.5600000000000001	Absent	11.1	Positive	Negative	1	25		Secondary	Unknown		Unknown		Unknown		Unknown		Unknown		Unknown		Unknown		Unknown		Unknown		Unknown		No	0	0		No	Piped water (outside)	Yes	Yes
301	48	Female	40	100	117	36.8	164	-.28	Absent	11.7	Negative	Negative	0	28		Primary	Unknown		Unknown		Unknown		Unknown		Unknown		Unknown		Unknown		Unknown		Unknown		Unknown		No	0	0	23000	No	Piped water (outside)	Yes	Yes
302	52	Female	52	100	148	38.3	162	-.8100000000000001	Absent	13.4	Negative	Negative	0	33		Secondary	Unknown		Unknown		Unknown		Unknown		Unknown		Unknown		Unknown		Unknown		Unknown		Unknown		No	0			No	Piped water (outside)	Yes	No
303	21	Female	43	98	104	35.6	151	-.11	Absent	10.4	Negative	Negative	0	26		Secondary	Unknown		Unknown		Unknown		Unknown		Unknown		Unknown		Unknown		Unknown		Unknown		Unknown		Yes	0	0		No	Piped water (outside)	Yes	Yes
304	6	Male	58	98	165	37.5	138	3.23	Absent	10.3	Negative	Negative	0	25		Primary	No		Yes	4	Yes	4	Yes	4	Yes	11	Yes	11	Yes	11	Yes	22	Yes	22	Yes	22	No	1	1		No	Tube/Deep tube well	Yes	No
305	22	Male	48	98	131	37	165	1.03	Absent	11.9	Negative	Negative	0	24		Primary	No		Yes	8	Yes	8	Yes	8	Yes	17	Yes	12	Yes	12	Yes	25	Yes	17	Yes	17	No	0			No	Piped water (outside)	Yes	No
306	10	Female	56	100	160	39	146	1.73	Absent	9.800000000000001	Negative	Negative	0	25		Primary	Yes	0	Yes	6	Yes	6	Yes	6	Yes	11	Yes	11	Yes	11	Yes	15	Yes	15	Yes	15	Yes	1	1		No	Surface well/other well	No	Yes
307	31	Female	50	96	128	36.6	165	.52	Absent	10.3	Negative	Negative	1	37		Secondary	Yes	1	Yes	7	Yes	7	Yes	7	Yes	12	Yes	12	Yes	12	Yes	17	Yes	17	Yes	17	No	0	0		No	Piped water (outside)	Yes	No
308	3	Male	70	98	154	36.9	153	1.66	Absent	11.6	Negative	Negative	0	22		Secondary	Yes	1	Yes	6	Yes	6	Yes	6	Yes	11	Yes	11	Yes	11							No	1	1		Yes	Piped water (outside)	Yes	Yes
309	27	Female	52	99	153	36.7	154	1.47	Absent	10.8	Negative	Negative	1	20		Primary	Unknown		Unknown		Unknown		Unknown		Unknown		Unknown		Unknown		Unknown		Unknown		Unknown		No	0	0		Yes	Piped water (outside)	Yes	No
310	47	Female	49	100	142	40.1	174	.59	Absent	8.4	Positive	Negative	1	25		Secondary	Unknown		Unknown		Unknown		Unknown		Unknown		Unknown		Unknown		Unknown		Unknown		Unknown		No	0	0	30000	No	Piped water (outside)	Yes	Yes
311	28	Female	44	100	152	36	150	.91	Absent	11.4	Negative	Negative	1	25		Secondary	No		Yes	6	Yes	6	Yes	6	Yes	14	Yes	14	Yes	14	Yes	19	Yes	19	Yes	19	No	0	0		No	Piped water (outside)	Yes	No
312	7	Female	60	100	156	36.6	138	-.19	Absent	10.3	Negative	Negative	0	23		Secondary	Yes	0	Yes	6	Yes	6	Yes	6	Yes	11	Yes	11	Yes	11	Yes	15	Yes	15	Yes	15	Yes	0	0		No	Piped water (outside)	Yes	Yes
313	10	Male	51	97	129	37.1	150	1.76	Absent	11.2	Negative	Negative	0	35		Primary	Yes	0	Yes	6	Yes	6	Yes	6	Yes	11	Yes	11	Yes	11	Yes	15	Yes	15	Yes	15	No	0	1	45000	No	Piped water (outside)	Yes	Yes
314	5	Female	58	98	142	36.4	150	.76	Absent	12.4	Negative	Negative	0	22		Secondary	Unknown		Unknown		Unknown		Unknown		Unknown		Unknown		Unknown		Unknown		Unknown		Unknown		No	0			No	Other	Yes	No
315	9	Male	63	97	170	38.2	162	2.51	Absent	8.1	Negative	Negative	0	22		Secondary	Yes	1	Yes	6	Yes	6	Yes	6	Yes	10	Yes	10	Yes	10	Yes	15	Yes	15	Yes	15	No			60000	No	Piped water (outside)	Yes	No
316	5	Female	54	99	149	37.5	138	-.19	Absent	11	Negative	Negative	1	18		Primary	Yes	2	Yes	6	Yes	6	Yes	6	Yes	10	Yes	10	Yes	10	Yes	15	Yes	15	Yes	15	No	0	0		No	Piped water (outside)	Yes	No
317	17	Female	48	100	138	38.5	145	-.33	Absent	12.3	Negative	Negative	1	29		Secondary	No		Yes	6	Yes	6	Yes	6	Yes	11	Yes	11	Yes	11	Yes	15	Yes	15	Yes	15	No	0	0		No	Tube/Deep tube well	Yes	Yes
318	8	Female	52	100	127	36.5	167	2.05	Absent	10	Negative	Negative	0	23		Secondary	No		Yes	6	Yes	6	Yes	6	Yes	10	Yes	10	Yes	10	Yes	15	Yes	15	Yes	15	No				Yes	Piped water (outside)	Yes	Yes
319	18	Male	45	97	144	38.1	154	1.31	Absent	11.7	Negative	Negative	1	18		Secondary	Yes	0	Yes	6	Yes	6	Yes	6	Yes	10	Yes	10	Yes	10	Yes	16	Yes	16	Yes	16	No	0	0	30000	No	Piped water (outside)	Yes	Yes
320	15	Female	44	100	179	37.8	146	-.5	Absent	11.8	Positive	Negative	0	25		Primary	Yes	1	Yes	6	Yes	6	Yes	6	Yes	11	Yes	11	Yes	11	Yes	15	Yes	15	Yes	15	No	0	0	60000	No	Piped water (outside)	No	Yes
321	56	Male	49	98	144	38.9	161	-.79	Absent	13.5	Positive	Negative	1	23		Secondary	Unknown		Unknown		Unknown		Unknown		Unknown		Unknown		Unknown		Unknown		Unknown		Unknown		No	0	0		No	Piped water (outside)	Yes	Yes
322	10	Female	54	99	166	37.9	149	.04	Absent	9.9	Negative	Negative	0	31		Primary	Yes	0	Yes	6	Yes	6	Yes	6	Yes	11	Yes	11	Yes	11	Yes	16	Yes	16	Yes	16	Yes	0	0		No	Piped water (outside)	Yes	Yes
323	23	Male	50	99	127	39.3	135	-1.12	Absent	9.300000000000001	Positive	Negative	1	24		Secondary	Unknown		Unknown		Unknown		Unknown		Unknown		Unknown		Unknown		Unknown		Unknown		Unknown		No	0	0	15000	Yes	Piped water (outside)	Yes	Yes
324	18	Male	42	96	146	38	172	1.84	Absent	10.3	Negative	Negative	1	24		Secondary	Unknown		Unknown		Unknown		Unknown		Unknown		Unknown		Unknown		Unknown		Unknown		Unknown		No	0	0		Yes	Piped water (outside)	Yes	Yes
325	5	Male	62	100	168	37.6	145	1.97	Absent	8.800000000000001	Negative	Negative	1	25		Secondary	Yes	0	Yes	6	Yes	6	Yes	6	Yes	10	Yes	10	Yes	10	Yes	23	Yes	20	Yes	20	No	0	1		No	Piped water (outside)	Yes	Yes
326	2	Female	67	100	153	37.2	130	-.14	Absent	11.1	Negative	Negative	0	24		Secondary	Yes	0	Yes	6	Yes	6	Yes	6	Yes	10	Yes	10	Yes	10							No	0	0	50000	No	Piped water (outside)	Yes	Yes
327	41	Female	44	100	143	38	148	.63	Absent	11.4	Negative	Unknown	0	21		Secondary	Unknown		Unknown		Unknown		Unknown		Unknown		Unknown		Unknown		Unknown		Unknown		Unknown		No	0	0		No	Piped water (outside)	Yes	Yes
328	10	Female	60	100	189	40.3	173	2.16	Absent	8.4	Positive	Negative	0	20		Primary	Yes	0	Yes	8	Yes	8	Yes	8	Yes	13	Yes	13	Yes	13	Yes	17	Yes	17	Yes	17	No	0	0		No	Piped water (outside)	Yes	No
329	40	Female	42	100	91	36.9	160	.62	Absent	12.3	Negative	Negative	0	25		Tertiary	Yes	0	Yes	6	Yes	6	Yes	6	Yes	11	Yes	11	Yes	11	Yes	15	Yes	15	Yes	15	No	0	0		No	Piped water (outside)	Yes	No
330	56	Male	54	99	124	38.2	142	-1.05	Absent	12.7	Positive	Negative	0	23		Primary	Unknown		Unknown		Unknown		Unknown		Unknown		Unknown		Unknown		Unknown		Unknown		Unknown		No	0	0		No	Other	Yes	Yes
331	26	Female	52	100	143	37.3	146	-.8	Absent	10.2	Negative	Negative	1	20		Secondary	Unknown		Unknown		Unknown		Unknown		Unknown		Unknown		Unknown		Unknown		Unknown		Unknown		No	0			No	Tube/Deep tube well	Yes	No
332	25	Female	52	99	119	37.4	137	-1.33	Absent	12.6	Negative	Negative	0	34		Primary	Unknown		Unknown		Unknown		Unknown		Unknown		Unknown		Unknown		Unknown		Unknown		Unknown		No	0	0	10000	No	Other	Yes	Yes
333	26	Male	58	99	152	37.5	150	-.38	Absent	10.4	Negative	Negative	1	21		Primary	Unknown		Unknown		Unknown		Unknown		Unknown		Unknown		Unknown		Unknown		Unknown		Unknown		No	0		30000	No	Piped water (outside)	Yes	No
334	5	Female	58	97	148	36.7	145	2.68	Absent	10.1	Negative	Negative	1	26		Primary	Yes	0	Yes	11	Yes	11	Yes	11	Yes	15	Yes	15	Yes	15	Unknown		Unknown		Unknown		No	0	0	40000	No	Piped water (outside)	Yes	Yes
335	32	Male	42	98	126	36.7	151	-.63	Absent	11.3	Negative	Negative	0	26		None	Yes	1	Yes	10	Yes	6	Yes	6	Yes	15	Yes	10	Yes	10	Yes	20	Yes	15	Yes	15	No	0	0	20000	No	Piped water (outside)	Yes	Yes
336	15	Female	56	100	168	37.2	150	1.93	Absent	12.3	Negative	Negative	1	22		Primary	Unknown		Unknown		Unknown		Unknown		Unknown		Unknown		Unknown		Unknown		Unknown		Unknown		No	0			No	Piped water (outside)	Yes	No
337	41	Female	40	100	137	37.9	148	-.37	Absent	7.9	Positive	Negative	1	26		Primary	Unknown		Unknown		Unknown		Unknown		Unknown		Unknown		Unknown		Unknown		Unknown		Unknown		No	0	0	10000	No	Tube/Deep tube well	Yes	No
338	22	Male	47	100	178	38.2	144	-.61	Absent	10.6	Negative	Negative	0	24		Secondary	Unknown		Unknown		Unknown		Unknown		Unknown		Unknown		Unknown		Unknown		Unknown		Unknown		No	0	0		No	Piped water (outside)	Yes	Yes
339	6	Female	52	99	146	37.6	150	.66	Absent	8.6	Negative	Negative	0	27		Secondary	Yes	0	Yes	7	Yes	7	Yes	7	Yes	13	Yes	13	Yes	13	Yes	19	Yes	19	Yes	19	No	0	0	35000	No	Piped water (outside)	Yes	Yes
340	14	Female	51	99	156	36.8	150	2.19	Absent	9.300000000000001	Negative	Negative	1	18		Secondary	Unknown		Unknown		Unknown		Unknown		Unknown		Unknown		Unknown		Unknown		Unknown		Unknown		No				Yes	Piped water (outside)	Yes	No
341	47	Female	42	100	142	38.3	140	-.52	Absent	10.8	Negative	Negative	1	22		Primary	Unknown		Unknown		Unknown		Unknown		Unknown		Unknown		Unknown		Unknown		Unknown		Unknown		No	0	0		No	Piped water (outside)	Yes	Yes
342	40	Male	41	100	116	37	160	.49	Absent	10.1	Negative	Negative	0	35		Primary	Unknown		Unknown		Unknown		Unknown		Unknown		Unknown		Unknown		Unknown		Unknown		Unknown		No	0	0		No	Piped water (inside)	Yes	No
343	7	Male	56	95	144	36.4	155	.84	Absent	10.5	Negative	Negative	0	32		Secondary	Yes	1	Yes	6	Yes	6	Yes	6	Yes	14	Yes	14	Yes	14	Yes	17	Yes	17	Yes	17	No	0	0	80000	No	Piped water (outside)	Yes	Yes
344	16	Female	42	100	163	39.6	160	.95	Absent	11.3	Positive	Negative	0	25		Secondary	Yes	0	Yes	6	Yes	6	Yes	6	Yes	10	Yes	10	Yes	10	Yes	15	Yes	15	Yes	15	No	0	0		No	Piped water (outside)	Yes	No
345	6	Female	65	100	144	36.4	139	-.36	Absent	11.1	Negative	Negative	1	23		Secondary	Yes	1	Yes	6	Yes	6	Yes	6	Yes	11	Yes	11	Yes	11	Yes	15	Yes	15	Yes	15	No	0	1	30000	No	Piped water (outside)	No	Yes
346	58	Male	42	100	137	38.1	145	-1.63	Absent	8	Negative	Negative	0	34		Primary	Unknown		Unknown		Unknown		Unknown		Unknown		Unknown		Unknown		Unknown		Unknown		Unknown		No	1	1	10000	No	Tube/Deep tube well	Yes	Yes
347	6	Female	50	99	162	38.3	140	.08	Absent	10.2	Positive	Negative	0	21		Primary	Yes	0	Yes	6	Yes	6	Yes	6	Yes	9	Yes	9	Yes	9	Yes	14	Yes	14	Yes	14	No	0	0	20000	No	Other	Yes	No
348	46	Female	54	99	129	36.6	172	1.62	Absent	11	Negative	Negative	0	25		Primary	Unknown		Unknown		Unknown		Unknown		Unknown		Unknown		Unknown		Unknown		Unknown		Unknown		No	0	0	30000	No	Piped water (inside)	Yes	No
349	6	Female	56	96	175	37	140	-.97	Absent	9.199999999999999	Negative	Negative	1	26		Secondary	Yes	0	Yes	7	Yes	7	Yes	7	Yes	12	Yes	12	Yes	12	Yes	19	Yes	19	Yes	19	No	0	0		No	Piped water (outside)	Yes	Yes
350	24	Female	44	100	140	37.3	140	-.73	Absent	10.2	Negative	Negative	0	26		Secondary	Unknown		Unknown		Unknown		Unknown		Unknown		Unknown		Unknown		Unknown		Unknown		Unknown		No	0			No	Piped water (outside)	Yes	Yes
351	47	Male	40	100	160	38.4	154	-1.01	Absent	9.4	Positive	Negative	1	23		Secondary	Unknown		Unknown		Unknown		Unknown		Unknown		Unknown		Unknown		Unknown		Unknown		Unknown		No	0	1	50000	No	Piped water (outside)	No	Yes
352	36	Female	42	99	117	36.2	162	1.02	Absent	13	Negative	Negative	0	27		Secondary	No		Yes	59	Yes	59	Yes	59	Yes	66	Yes	66	Yes	66	No		No		No		No	0	0	50000	No	Piped water (outside)	Yes	Yes
353	11	Female	52	99	157	37.4	147	.89	Absent	11.1	Negative	Negative	1	24		Primary	Unknown		Unknown		Unknown		Unknown		Unknown		Unknown		Unknown		Unknown		Unknown		Unknown		No	0	0		No	Piped water (outside)	Yes	No
354	15	Female	44	93	148	38.2	134	-2	Absent	10.9	Negative	Negative	0	26		Primary	Yes	1	Yes	6	Yes	6	Yes	6	Yes	11	Yes	11	Yes	11	Yes	16	Yes	16	Yes	16	No	1	1		No	Other	Yes	Yes
355	36	Female	41	99	157	37.9	165	.88	Absent	11.2	Negative	Negative	0	20		Secondary	Unknown		Unknown		Unknown		Unknown		Unknown		Unknown		Unknown		Unknown		Unknown		Unknown		No	0	0	40000	No	Piped water (outside)	Yes	No
356	10	Male	57	100	125	37.5	140	-.21	Absent	12.1	Negative	Negative	1	20		Secondary	Yes	0	Yes	7	Yes	7	Yes	7	Yes	11	Yes	11	Yes	11	Yes	18	Yes	18	Yes	18	No	0	0		No	Tube/Deep tube well	Yes	No
357	22	Female	40	96	151	37.7	150	.55	Absent	10.9	Negative	Negative	0	20		Primary	No		No		No		No		No		No		No		No		No		No		No	0	0	15000	No	Piped water (outside)	Yes	Yes
358	17	Female	48	98	157	37.8	154	.32	Absent	10.9	Negative	Negative	1	28		Tertiary	Yes	1	Yes	6	Yes	6	Yes	6	Yes	10	Yes	10	Yes	10	Yes	15	Yes	15	Yes	15	No	0	1	100000	Yes	Piped water (inside)	Yes	Yes
359	22	Female	40	98	136	37.5	138	-1.8	Absent	11	Negative	Negative	1	27		Primary	Unknown		Unknown		Unknown		Unknown		Unknown		Unknown		Unknown		Unknown		Unknown		Unknown		No	0	0		No	Piped water (outside)	Yes	Yes
360	2	Female	52	99	172	36.8	140	2.8	Absent	10	Negative	Negative	1	33		Primary	Yes	0	No		Yes	9	Yes	9													No	0	0		No	Piped water (outside)	Yes	No
361	46	Male	40	100	101	36.6	167	.51	Absent	12.4	Negative	Negative	0	32		Primary	Unknown		Unknown		Unknown		Unknown		Unknown		Unknown		Unknown		Unknown		Unknown		Unknown		No	0	0	10000	No	Piped water (outside)	Yes	Yes
362	20	Female	54	96	179	38.7	160	.66	Absent	11.8	Negative	Negative	0	32		Secondary	Yes	0	Yes	6	Yes	6	Yes	6	Yes	11	Yes	11	Yes	11	Yes	15	Yes	15	Yes	15	No	0	0		No	Piped water (outside)	Yes	Yes
363	28	Female	40	99	147	39.1	172	1.21	Absent	11.4	Negative	Negative	0	23		Secondary	Yes	0	Yes	7	Yes	7	Yes	7	Yes	11	Yes	11	Yes	11	Yes	15	Yes	15	Yes	15	No	0	0		No	Piped water (outside)	Yes	No
364	16	Male	58	100	161	37.6	149	1.03	Absent	12.5	Negative	Negative	1	21		Secondary	Yes	0	Yes	6	Yes	6	Yes	6	Yes	11	Yes	11	Yes	11	Yes	15	Yes	15	Yes	15	No	0			No	Piped water (outside)	Yes	No
365	40	Male	40	99	93	36.1	176	.46	Absent	10.8	Negative	Negative	0	23		Secondary	Unknown		Unknown		Unknown		Unknown		Unknown		Unknown		Unknown		Unknown		Unknown		Unknown		No	0	0	25000	No	Piped water (outside)	Yes	No
366	37	Male	42	100	117	36.8	162	1.36	Absent	9.1	Positive	Negative	0	18		Primary	Unknown		Unknown		Unknown		Unknown		Unknown		Unknown		Unknown		Unknown		Unknown		Unknown		No				No	Piped water (outside)	Yes	No
367	55	Female	44	99	142	37.7	150	-1.07	Absent	13.6	Negative	Negative	1	22		Secondary	Yes	0	Yes	6	Yes	6	Yes	6	Yes	9	Yes	9	Yes	9	Yes	14	Yes	13	Yes	13	No				No	Piped water (outside)	Yes	Yes
368	30	Male	50	96	131	37.9	174	2.06	Absent	12.8	Negative	Negative	1	23		Secondary	Unknown		Unknown		Unknown		Unknown		Unknown		Unknown		Unknown		Unknown		Unknown		Unknown		No	0	0		No	Piped water (outside)	No	No
369	23	Female	51	98	135	35.9	134	1.96	Absent	11.8	Negative	Negative	1	25		Secondary	Unknown		Unknown		Unknown		Unknown		Unknown		Unknown		Unknown		Unknown		Unknown		Unknown		No	0	0		No	Piped water (outside)	No	Yes
370	10	Male	52	99	148	38.3	159	1.37	Absent	10.6	Positive	Negative	1	31		Primary	No		Yes	11	Yes	11	Yes	11	No		Yes	16	Yes	16	Yes	23	Yes	23	Yes	23	No	0	0		No	Tube/Deep tube well	Yes	No
371	21	Female	58	96	134	38.6	142	-.5	Absent	11.8	Negative	Negative	0	30		Secondary	Yes	0	Yes	6	Yes	6	Yes	6	Yes	10	Yes	10	Yes	10	Yes	19	Yes	15	Yes	15	No	0		27000	No	Piped water (outside)	Yes	No
372	6	Male	51	99	164	37	142	.1	Absent	11.4	Negative	Negative	1	21		Secondary	Yes	0	Yes	7	Yes	7	Yes	7	Yes	11	Yes	11	Yes	11	Yes	15	Yes	15	Yes	15	No	0	0	20000	No	Piped water (outside)	Yes	Yes
373	2	Male	62	98	137	36.1	125	3.5	Absent	10.4	Negative	Negative	1	25		Secondary	Yes	2	Yes	6	Yes	6	Yes	6	Yes	11	Yes	11	Yes	11							No	0	1	500000	No	Piped water (outside)	Yes	Yes
374	11	Female	62	96	162	37.7	142	.17	Present	11.1	Negative	Negative	1	19		Secondary	Yes	0	Yes	8	Yes	8	Yes	8	Yes	13	Yes	13	Yes	13	Yes	19	Yes	19	Yes	19	Yes	0	1		No	Piped water (outside)	Yes	No
375	5	Male	58	100	129	37.2	138	-.91	Absent	11.4	Negative	Negative	1	25		Secondary	Yes	1	Yes	6	Yes	6	Yes	6	Yes	10	Yes	10	Yes	10	Yes	16	Yes	16	Yes	16	No	0	1	70000	No	Piped water (outside)	Yes	No
376	39	Female	41	96	140	37.6	177	.72	Absent	11	Negative	Negative	1	27		Secondary	Unknown		Unknown		Unknown		Unknown		Unknown		Unknown		Unknown		Unknown		Unknown		Unknown		No	0	0		No	Piped water (outside)	Yes	Yes
377	7	Male	52	95	168	37.1	160	.48	Absent	9.4	Negative	Negative	1	18		Secondary	Yes	0	Yes	7	Yes	7	Yes	7	Yes	11	Yes	11	Yes	11	Yes	21	Yes	21	Yes	21	No	0	0		No	Piped water (outside)	Yes	Yes
378	41	Male	54	100	144	39.5	160	-1.87	Absent	11.1	Positive	Negative	1	30		Primary	Unknown		Unknown		Unknown		Unknown		Unknown		Unknown		Unknown		Unknown		Unknown		Unknown		No	0	0	70000	No	Piped water (outside)	Yes	Yes
379	48	Female	42	100	126	38.5	153	-1.58	Absent	10.1	Negative	Negative	0	21		Secondary	Unknown		Unknown		Unknown		Unknown		Unknown		Unknown		Unknown		Unknown		Unknown		Unknown		No	0	0	80000	No	Piped water (outside)	Yes	No
380	2	Female	54	99	163	36.9	140	2.64	Absent	10.5	Negative	Negative	0	21		Primary	Yes	0	Yes	7	Yes	7	Yes	7													No	0	1		No	Piped water (outside)	Yes	No
381	6	Male	62	100	156	37.6	135	.49	Absent	10.1	Negative	Negative	1	18		Primary	Yes	0	Yes	6	Yes	6	Yes	6	Yes	11	Yes	11	Yes	11	Yes	16	Yes	16	Yes	16	No	0		40000	No	Piped water (outside)	Yes	No
382	5	Female	52	98	146	37.2	141	.6899999999999999	Absent	9.699999999999999	Negative	Negative	1	27		Primary	Yes	0	Yes	6	Yes	6	Yes	6	Yes	10	Yes	10	Yes	10	Yes	15	Yes	15	Yes	15	No	0	0	17000	No	Piped water (outside)	Yes	Yes
383	12	Male	45	99	145	37.2	160	1.88	Absent	10.4	Negative	Negative	1	28		Primary	Yes	0	Yes	6	Yes	6	Yes	6	Yes	12	Yes	12	Yes	12	Yes	17	Yes	17	Yes	17	No	1	1		No	Piped water (outside)	Yes	Yes
384	50	Male	46	100	125	39.8	161	-.15	Absent	9.9	Positive	Negative	0	28		Primary	Unknown		Unknown		Unknown		Unknown		Unknown		Unknown		Unknown		Unknown		Unknown		Unknown		No	0	0		No	Other	Yes	Yes
385	27	Female	46	96	146	36.5	141	-.29	Absent	10.3	Negative	Positive	1	35		Primary	No		Yes	12	Yes	12	Yes	12	Yes	16	Yes	16	Yes	16	Yes	20	Yes	20	Yes	20	No	0	0		Yes	Piped water (outside)	Yes	Yes
386	10	Female	52	99	149	36.5	138	-.89	Absent	11.9	Negative	Negative	1	19		Primary	Yes	1	Yes	6	Yes	6	Yes	6	Yes	11	Yes	11	Yes	11	Yes	20	Yes	20	Yes	20	No	0	1	30000	No	Piped water (outside)	Yes	No
387	9	Male	54	98	150	38	150	2.67	Absent	11.5	Negative	Negative	1	20		Secondary	Yes	1	Yes	6	Yes	6	Yes	6	Yes	11	Yes	11	Yes	11	Yes	15	Yes	15	Yes	15	No	0	0		No	Piped water (outside)	Yes	No
388	18	Female	40	98	124	38	158	2.22	Absent	10.6	Negative	Negative	1	25		Secondary	Unknown		Unknown		Unknown		Unknown		Unknown		Unknown		Unknown		Unknown		Unknown		Unknown		No	0	1	50000	No	Piped water (outside)	Yes	Yes
389	47	Female	40	100	134	35.6	187	.88	Absent	11.4	Negative	Unknown	1	22		Secondary	Yes	0	Yes	3	Yes	3	Yes	3	Yes	12	Yes	12	Yes	12	Yes	16	Yes	16	Yes	16	No	0	0		No	Piped water (outside)	Yes	Yes
390	57	Male	44	97	101	38.5	170	-.98	Absent	12.4	Positive	Positive	0	33		Primary	Unknown		Unknown		Unknown		Unknown		Unknown		Unknown		Unknown		Unknown		Unknown		Unknown		No	0	0	200000	No	Piped water (outside)	Yes	Yes
391	52	Female	42	100	127	36.5	171	-.58	Absent	12.6	Negative	Negative	1	25		Secondary	Unknown		Unknown		Unknown		Unknown		Unknown		Unknown		Unknown		Unknown		Unknown		Unknown		No	0	0		No	Piped water (inside)	Yes	No
392	5	Female	64	100	176	38.1	150	3.81	Absent	8.5	Positive	Negative	0	20		Primary	Yes	0	Yes	7	Yes	7	Yes	7	Yes	13	Yes	13	Yes	13	Yes	18	Yes	18	Yes	18	No	0		40000	No	Piped water (outside)	Yes	No
393	40	Female	50	99	137	36.9	152	.23	Absent	12.2	Negative	Negative	1	18		Secondary	Unknown		Unknown		Unknown		Unknown		Unknown		Unknown		Unknown		Unknown		Unknown		Unknown		No	0	1	45000	No	Piped water (outside)	Yes	Yes
394	3	Female	60	97	126	36	151	.54	Absent	10.1	Negative	Negative	1	26		Secondary	Yes	0	Yes	6	Yes	6	Yes	6	Yes	11	Yes	11	Yes	11	Yes	15	Yes	15	Yes	15	No	0	0		No	Piped water (outside)	Yes	Yes
395	17	Female	52	97	160	38.4	144	-.16	Absent	11.8	Positive	Negative	0	34		Secondary	Unknown		Unknown		Unknown		Unknown		Unknown		Unknown		Unknown		Unknown		Unknown		Unknown		No	0	1	40000	No	Piped water (outside)	Yes	Yes
396	6	Male	52	100	122	36.4	139	-.17	Absent	10.6	Negative	Negative	1	36		Primary	Yes	0	Yes	7	Yes	7	Yes	7	Yes	11	Yes	11	Yes	11	Yes	17	Yes	17	Yes	17	No	0	0	80000	No	Piped water (outside)	Yes	Yes
397	3	Male	53	96	142	37.5	140	.49	Absent	9.699999999999999	Negative	Negative	0	30		Secondary	Yes	0	Yes	7	Yes	7	Yes	7	Yes	11	Yes	11	Yes	11	Yes	16	Yes	16	Yes	16	No	0	0	50000	No	Piped water (outside)	Yes	Yes
398	4	Male	54	99	137	36.2	152	2.51	Absent	12.1	Negative	Negative	0	23		Secondary	Yes	0	Yes	5	Yes	5	Yes	5	Yes	8	Yes	8	Yes	8	Yes	13	Yes	13	Yes	13	No	0	0		No	Piped water (outside)	Yes	Yes
399	21	Male	46	98	100	36.5	155	1.38	Absent	10.4	Negative	Negative	1	30		Primary	No		Yes	7	Yes	7	Yes	7	Yes	11	Yes	11	Yes	11	Yes	16	Yes	16	Yes	18	No	0	0		No	Piped water (inside)	Yes	Yes
400	5	Female	52	99	145	37.3	160	3.11	Absent	10.8	Negative	Negative	1	22		Primary	No		Yes	6	Yes	6	Yes	6	Yes	13	Yes	13	Yes	13	Yes	20	Yes	20	Yes	20	No	0	0	25000	No	Piped water (outside)	Yes	Yes
401	5	Female	52	100	127	36.3	145	.98	Absent	10.9	Negative	Negative	1	29		Secondary	Yes	0	Yes	6	Yes	6	Yes	6	Yes	11	Yes	11	Yes	11	Yes	16	Yes	16	Yes	16	No	0	0	200000	No	Piped water (outside)	Yes	Yes
402	4	Male	60	100	135	36.5	133	.02	Absent	11.3	Negative	Negative	1	22		Secondary	Yes	0	Yes	6	Yes	6	Yes	6	Yes	11	Yes	11	Yes	11	Yes	16	Yes	16	Yes	16	No	0	0		No	Piped water (outside)	Yes	No
403	46	Male	44	98	117	37	165	.63	Absent	12.7	Negative	Negative	0	30		Primary	Unknown		Unknown		Unknown		Unknown		Unknown		Unknown		Unknown		Unknown		Unknown		Unknown		No	0	0	38000	No	Piped water (outside)	Yes	Yes
404	39	Female	42	100	134	36.9	159	.18	Absent	12.4	Negative	Negative	0	28		Secondary	Yes	1	Yes	6	Yes	6	Yes	6	Yes	11	Yes	11	Yes	11	Yes	16	Yes	16	Yes	16	No	0	0		No	Piped water (outside)	Yes	Yes
405	6	Female	50	99	138	36.8	142	1.05	Absent	11	Negative	Negative	1	21		Secondary	No		Yes	8	Yes	8	Yes	8	Yes	12	Yes	12	Yes	12	Yes	16	Yes	16	Yes	16	No	0	0		No	Piped water (outside)	Yes	Yes
406	34	Female	42	99	131	36.3	161	.9399999999999999	Absent	12.8	Negative	Positive	1	28		Secondary	Yes	1	Yes	10	Yes	10	Yes	10	Yes	16	Yes	16	Yes	16	Yes	29	Yes	29	Yes	29	No	1	1	100000	No	Piped water (outside)	Yes	No
407	8	Female	52	100	152	36.3	142	1.72	Absent	9.300000000000001	Negative	Negative	0	19		Secondary	Yes	0	Yes	7	Yes	7	Yes	7	Yes	12	Yes	12	Yes	12	Yes	17	Yes	17	Yes	17	No	0	0		No	Piped water (outside)	Yes	No
408	20	Male	46	97	144	37.1	160	.4	Absent	12.2	Negative	Negative	1	34		Primary	Unknown		Unknown		Unknown		Unknown		Unknown		Unknown		Unknown		Unknown		Unknown		Unknown		No	0	0		No	Piped water (outside)	Yes	Yes
409	4	Female	52	98	139	36.8	145	1.25	Absent	12.1	Negative	Negative	0	26		Primary	Yes	0	Yes	6	Yes	6	Yes	6	Yes	11	Yes	11	Yes	11	Yes	15	Yes	15	Yes	15	Yes	0	0		No	Piped water (outside)	Yes	Yes
410	13	Female	40	100	167	37.1	142	-.46	Absent	10.4	Negative	Negative	0	25		Secondary	Unknown		Yes	6	Yes	6	Yes	6	Yes	11	Yes	11	Yes	11	Yes	16	Yes	16	Yes	16	No	0	0		No	Piped water (outside)	Yes	Yes
411	3	Female	58	98	131	37.1	160	2.74	Absent	11.5	Negative	Negative	0	22		Primary	Yes	0	Yes	6	Yes	6	Yes	6	Yes	12	Yes	12	Yes	12							Yes	0	0		No	Piped water (outside)	Yes	Yes
412	36	Female	57	98	152	38.4	150	-.91	Absent	12.5	Negative	Negative	1	37		Primary	No		Yes	6	Yes	6	Yes	6	Yes	10	Yes	10	Yes	10	Yes	14	Yes	14	Yes	14	No	1	1		No	Piped water (outside)	Yes	No
413	2	Male	68	100	161	36.7	130	.18	Absent	9.6	Negative	Negative	0	19		Secondary	Yes	0	Yes	6	Yes	6	Yes	6	No		No		No								No	0	0	20000	No	Piped water (outside)	Yes	No
414	29	Female	56	96	144	39.9	165	1.02	Absent	11.4	Negative	Negative	0	25		Primary	Unknown		Unknown		Unknown		Unknown		Unknown		Unknown		Unknown		Unknown		Unknown		Unknown		No	0	0		No	Piped water (outside)	Yes	Yes
415	11	Male	61	99	150	37.4	155	.61	Absent	11	Negative	Negative	1	27		Primary	Yes	0	Yes	6	Yes	6	Yes	6	Yes	11	Yes	11	Yes	11	Yes	15	Yes	15	Yes	15	No	0	1	40000	No	Other	Yes	No
416	4	Male	54	100	139	35.9	155	1.76	Absent	11.4	Negative	Negative	1	22		Primary	Yes	0	Yes	6	Yes	6	Yes	6	Yes	10	Yes	10	Yes	10	Yes	15	Yes	15	Yes	15	No	0	0	30000	No	Piped water (outside)	Yes	No
417	45	Female	50	100	121	36.8	154	-.66	Absent	10.4	Positive	Negative	1	21		Primary	Unknown		Unknown		Unknown		Unknown		Unknown		Unknown		Unknown		Unknown		Unknown		Unknown		No	0	0	20000	Yes	Piped water (outside)	Yes	No
418	10	Female	56	99	161	38.4	160	1.26	Absent	10.4	Negative	Negative	0	26		Tertiary	Yes	1	Yes	6	Yes	6	Yes	6	Yes	10	Yes	10	Yes	10	Yes	15	Yes	15	Yes	15	Yes	0	0	35000	No	Piped water (outside)	Yes	No
419	42	Female	41	99	123	37.4	168	-.44	Absent	11.5	Negative	Negative	0	32		Secondary	Yes	1	Yes	6	Yes	6	Yes	6	Yes	10	Yes	10	Yes	10	Yes	15	Yes	15	Yes	15	No	0	0		No	Piped water (outside)	Yes	Yes
420	35	Female	44	99	152	38.7	152	-.62	Absent	13.2	Negative	Negative	1	23		Secondary	Unknown		Unknown		Unknown		Unknown		Unknown		Unknown		Unknown		Unknown		Unknown		Unknown		No	0	0	80000	No	Piped water (inside)	Yes	Yes
421	28	Male	42	100	132	37.7	148	-.9	Absent	12.4	Negative	Negative	0	21		Primary	Unknown		Unknown		Unknown		Unknown		Unknown		Unknown		Unknown		Unknown		Unknown		Unknown		No	0	0		No	Piped water (outside)	Yes	Yes
422	38	Female	44	99	117	36.2	165	.92	Absent	13.3	Positive	Negative	1	22		Primary	Unknown		Unknown		Unknown		Unknown		Unknown		Unknown		Unknown		Unknown		Unknown		Unknown		No	0	0		No	Piped water (outside)	Yes	No
423	16	Female	56	98	140	37.3	140	-.85	Absent	11	Negative	Negative	0	20		Primary	Unknown		Unknown		Unknown		Unknown		Unknown		Unknown		Unknown		Unknown		Unknown		Unknown		Yes	0			No	Piped water (outside)	Yes	No
424	4	Male	58	100	132	36.2	142	1.17	Absent	10.4	Negative	Negative	1	20		Secondary	No		Yes	6	Yes	6	Yes	6	Yes	10	Yes	10	Yes	10	Yes	15	Yes	15	Yes	15	No	0	0	70000	No	Piped water (outside)	Yes	No
425	26	Male	54	100	120	37.3	153	-.85	Absent	11.2	Positive	Negative	0	23		None	Unknown		Unknown		Unknown		Unknown		Unknown		Unknown		Unknown		Unknown		Unknown		Unknown		No	0	0		No	Piped water (outside)	No	Yes
426	6	Female	58	99	135	36	142	.39	Absent	11.1	Negative	Negative	1	26		Primary	Yes	0	Yes	6	Yes	6	Yes	6	Yes	11	Yes	11	Yes	11	Yes	15	Yes	15	Yes	15	Yes	0	0		No	Piped water (outside)	Yes	Yes
427	55	Female	42	97	154	39.7	152	-.51	Absent	12.3	Negative	Negative	0	34		Primary	Unknown		Unknown		Unknown		Unknown		Unknown		Unknown		Unknown		Unknown		Unknown		Unknown		No	0	0		No	Piped water (outside)	Yes	Yes
428	6	Female	56	100	144	36.9	144	.6899999999999999	Absent	10.4	Negative	Negative	1	20		Secondary	Yes	0	Yes	6	Yes	6	Yes	6	Yes	10	Yes	10	Yes	10	Yes	15	Yes	15	Yes	15	No	0	0		Yes	Piped water (outside)	Yes	No
429	18	Female	54	96	145	37.2	167	1.36	Absent	11	Negative	Negative	0	25		Primary	Yes	1	Yes	7	Yes	7	Yes	7	Yes	11	Yes	11	Yes	11	Yes	16	Yes	16	Yes	16	No	0	0		No	Piped water (outside)	Yes	Yes
430	7	Male	59	97	151	38	137	-1.26	Absent	10.8	Negative	Negative	0	30		Secondary	Yes	1	Yes	6	Yes	6	Yes	6	Yes	11	Yes	11	Yes	11	Yes	16	Yes	16	Yes	16	No	0	0	60000	No	Piped water (outside)	Yes	No
431	43	Female	43	100	106	36	150	-.38	Absent	11.9	Negative	Negative	0	26		Secondary	Unknown		Unknown		Unknown		Unknown		Unknown		Unknown		Unknown		Unknown		Unknown		Unknown		No	0	0		No	Piped water (outside)	Yes	No
432	23	Female	52	99	144	37.6	151	.22	Absent	10.5	Negative	Negative	1	22		Secondary	Yes	1	Yes	6	Yes	6	Yes	6	Yes	11	Yes	11	Yes	11	Yes	15	Yes	15	Yes	15	No	0	0	50000	No	Piped water (outside)	Yes	Yes
433	11	Male	52	96	158	38.3	150	1.12	Absent	9	Negative	Negative	1	30		Primary	Yes	0	Yes	8	Yes	8	Yes	8	Yes	11	Yes	11	Yes	11	Yes	18	Yes	18	Yes	18	No	0	0	15000	No	Piped water (outside)	Yes	Yes
434	6	Male	58	100	134	36.2	140	-1.58	Absent	11.4	Negative	Negative	1	34		Secondary	Yes	0	Yes	7	Yes	7	Yes	7	Yes	11	Yes	11	Yes	11	Yes	15	Yes	15	Yes	15	No	0	0	150000	No	Piped water (outside)	Yes	Yes
435	18	Female	48	98	155	36.3	135	1.08	Absent	9.6	Negative	Negative	1	22		Primary	Unknown		Unknown		Unknown		Unknown		Unknown		Unknown		Unknown		Unknown		Unknown		Unknown		No	1	1		No	Piped water (outside)	Yes	Yes
436	13	Male	52	98	141	36.9	148	.82	Absent	8.9	Positive	Negative	1	24		Secondary	Yes	0	Yes	6	Yes	6	Yes	6	Yes	10	Yes	10	Yes	10	Yes	15	Yes	15	Yes	15	No	0	0	70000	No	Piped water (outside)	Yes	No
437	5	Male	51	96	128	36.4	139	1	Absent	9.6	Negative	Negative	1	18		Secondary	Yes	1	Yes	8	Yes	8	Yes	8	Yes	13	Yes	13	Yes	13	Yes	19	Yes	19	Yes	19	No	0	0	50000	No	Piped water (outside)	Yes	Yes
438	31	Female	58	96	112	36.9	150	-.44	Absent	9.800000000000001	Negative	Positive	0	22		Tertiary	Unknown		Unknown		Unknown		Unknown		Unknown		Unknown		Unknown		Unknown		Unknown		Unknown		Yes	0	0		No	Piped water (outside)	No	No
439	35	Male	50	99	130	37.2	152	-1.27	Absent	10.6	Negative	Negative	1	22		Primary	Unknown		Unknown		Unknown		Unknown		Unknown		Unknown		Unknown		Unknown		Unknown		Unknown		No	0	0	35000	Yes	Piped water (outside)	Yes	No
440	36	Female	46	100	148	39.5	137	-2.4	Absent	11.2	Positive	Positive	1	26		Primary	Unknown		Unknown		Unknown		Unknown		Unknown		Unknown		Unknown		Unknown		Unknown		Unknown		No	0	0	30000	Yes	Other	Yes	No
441	10	Male	54	99	164	37.6	151	1.48	Absent	9.4	Negative	Negative	0	19		Secondary	Unknown		Unknown		Unknown		Unknown		Unknown		Unknown		Unknown		Unknown		Unknown		Unknown		No	0	0		No	Piped water (outside)	Yes	No
442	38	Male	40	100	156	39.3	148	-1	Absent	9.800000000000001	Negative	Unknown	1	21		Primary	Yes	0	Yes	6	Yes	6	Yes	6	Yes	11	Yes	11	Yes	11	Yes	22	Yes	22	Yes	22	No	0	0		No	Piped water (outside)	Yes	No
443	4	Male	68	96	166	37.4	150	1.83	Absent	10.8	Negative	Negative	1	19		Primary	No		Yes	6	Yes	6	Yes	6	Yes	10	Yes	10	Yes	10	Yes	15	Yes	15	Yes	15	No	0	0		No	Piped water (outside)	Yes	No
444	25	Female	40	99	122	36.8	141	.13	Absent	10.9	Negative	Negative	0	29		Primary	Unknown		Unknown		Unknown		Unknown		Unknown		Unknown		Unknown		Unknown		Unknown		Unknown		No	0	0		No	Piped water (outside)	Yes	No
445	21	Male	56	98	158	38.1	140	.61	Absent	13.5	Negative	Negative	1	27		Primary	Yes	0	Yes	6	Yes	6	Yes	6	Yes	10	Yes	10	Yes	10	Yes	15	Yes	15	Yes	15	No	1	1		No	Piped water (outside)	Yes	Yes
446	6	Male	55	98	138	36.8	148	1.49	Absent	9.800000000000001	Negative	Negative	1	21		Secondary	Yes	0	Yes	5	Yes	5	Yes	5	Yes	9	Yes	9	Yes	9	Yes	14	Yes	14	Yes	14	No	0	0		No	Piped water (outside)	Yes	No
447	35	Female	41	99	149	38.6	157	.79	Absent	10.8	Negative	Unknown	1	29		Primary	No		Yes	18	Yes	18	Yes	18	Yes	22	Yes	22	Yes	22	Yes	26	Yes	26	Yes	26	No	0	0	15000	No	Tube/Deep tube well	Yes	Yes
448	10	Male	55	100	164	39.7	143	.44	Absent	9	Negative	Negative	0	28		Primary	Yes	1	Yes	6	Yes	6	Yes	6	Yes	10	Yes	10	Yes	10	Yes	14	Yes	14	Yes	14	No	0	0		No	Piped water (outside)	No	Yes
449	39	Male	52	100	126	36.8	146	-1.1	Absent	8.800000000000001	Positive	Negative	1	21		Primary	No		Yes	6	Yes	6	Yes	6	Yes	19	Yes	19	Yes	19	Yes	23	Yes	23	Yes	23	No	0	0		No	Tube/Deep tube well	Yes	No
450	41	Female	52	98	134	39.4	127	-2.16	Absent	8.4	Positive	Negative	0	26		Primary	Unknown		Unknown		Unknown		Unknown		Unknown		Unknown		Unknown		Unknown		Unknown		Unknown		No	0	0		No	Piped water (outside)	Yes	Yes
451	18	Female	48	97	149	37.5	145	.65	Absent	12.1	Negative	Negative	0	19		Primary	Yes	0	Yes	6	Yes	6	Yes	6	Yes	11	Yes	11	Yes	11	Yes	16	Yes	16	Yes	16	No	0	0		No	Piped water (outside)	Yes	No
452	39	Male	52	98	141	39.6	159	.8	Absent	10.1	Negative	Negative	1	26		Primary	Unknown		Unknown		Unknown		Unknown		Unknown		Unknown		Unknown		Unknown		Unknown		Unknown		No	0	0		No	Other	Yes	Yes
453	37	Female	41	100	125	37.2	143	0	Absent	10.9	Negative	Negative	0	29		Secondary	Unknown		Unknown		Unknown		Unknown		Unknown		Unknown		Unknown		Unknown		Unknown		Unknown		No	0	0		No	Surface well/other well	Yes	Yes
454	30	Female	42	100	115	36.5	160	1	Absent	12.5	Negative	Negative	1	27		Secondary	Yes	1	Yes	5	Yes	5	Yes	5	Yes	9	Yes	9	Yes	9	Yes	14	Yes	14	Yes	14	No	0	0	10000	No	Piped water (outside)	Yes	Yes
455	34	Male	58	99	162	39.6	158	.1	Absent	8.199999999999999	Positive	Negative	0	25		Secondary	Unknown		Unknown		Unknown		Unknown		Unknown		Unknown		Unknown		Unknown		Unknown		Unknown		No	0	0	60000	No	Piped water (outside)	Yes	No
456	22	Female	42	99	121	36.4	151	.97	Absent	11	Negative	Negative	1	20		Secondary	Unknown		Unknown		Unknown		Unknown		Unknown		Unknown		Unknown		Unknown		Unknown		Unknown		No	0	0		No	Other	Yes	No
457	22	Male	56	99	162	37.6	154	.76	Absent	12.1	Negative	Negative	1	26		Tertiary	Unknown		Unknown		Unknown		Unknown		Unknown		Unknown		Unknown		Unknown		Unknown		Unknown		No	0			No	Tube/Deep tube well	Yes	No
458	36	Female	42	98	154	37.8	165	.9399999999999999	Absent	11.3	Negative	Negative	1	37		Primary	Yes	0	Yes	11	Yes	7	Yes	7	Yes	16	Yes	11	Yes	11	No		Yes	16	Yes	16	No	0	0	20000	No	Piped water (outside)	Yes	Yes
459	36	Male	42	100	110	37.7	160	.6899999999999999	Absent	10.5	Positive	Negative	1	23		Secondary	Unknown		Unknown		Unknown		Unknown		Unknown		Unknown		Unknown		Unknown		Unknown		Unknown		No	0	0	10000	No	Tube/Deep tube well	Yes	Yes
460	38	Female	40	100	149	37.6	164	1.44	Absent	12.5	Negative	Negative	0	29		Secondary	Unknown		Unknown		Unknown		Unknown		Unknown		Unknown		Unknown		Unknown		Unknown		Unknown		No	0	0	200000	No	Piped water (outside)	Yes	Yes
461	5	Female	50	98	137	37.2	155	1.05	Absent	10.2	Negative	Negative	0	37		Primary	Yes	0	Yes	6	Yes	6	Yes	6	Yes	11	Yes	11	Yes	11	Yes	15	Yes	15	Yes	15	No	0	0	30000	No	Tube/Deep tube well	Yes	Yes
462	6	Female	52	98	131	36.5	152	1.37	Absent	11.1	Negative	Negative	0	32		Secondary	Yes	1	Yes	6	Yes	6	Yes	6	Yes	10	Yes	10	Yes	10	Yes	15	Yes	15	Yes	15	No	0	0		No	Piped water (inside)	Yes	Yes
463	19	Female	54	98	149	36.3	137	-.18	Absent	8.1	Negative	Negative	0	23		Secondary	No		Yes	8	Yes	8	Yes	8	Yes	12	Yes	12	Yes	12	Yes	17	Yes	17	Yes	17	No	0			No	Piped water (inside)	Yes	No
464	52	Male	40	96	128	38.2	167	.52	Absent	11.2	Positive	Negative	0	29		Secondary	Unknown		Unknown		Unknown		Unknown		Unknown		Unknown		Unknown		Unknown		Unknown		Unknown		No	0	0	25000	No	Piped water (outside)	Yes	Yes
465	10	Female	52	99	144	37.9	154	.82	Absent	11.5	Negative	Negative	0	35		Secondary	Yes	0	Yes	6	Yes	6	Yes	6	Yes	11	Yes	11	Yes	11	Yes	15	Yes	15	Yes	15	Yes	0	0		No	Piped water (outside)	Yes	Yes
466	54	Male	40	100	170	36.9	158	.05	Absent	11.9	Negative	Negative	1	29		Secondary	Yes	0	Yes	7	Yes	7	Unknown		Unknown		Unknown		Unknown		Unknown		Unknown		Unknown		No	0	0		No	Piped water (outside)	Yes	Yes
467	39	Female	40	100	142	37.7	165	.59	Absent	10.9	Negative	Negative	1	27		Secondary	Unknown		Unknown		Unknown		Unknown		Unknown		Unknown		Unknown		Unknown		Unknown		Unknown		No	0	0	250000	No	Piped water (outside)	Yes	Yes
468	19	Female	44	97	134	36.6	138	-.02	Absent	11.6	Negative	Negative	0	31		Tertiary	Yes	0	Yes	6	Yes	6	Yes	6	Yes	13	Yes	13	Yes	13	Yes	25	Yes	25	Yes	25	No	0	0		No	Other	Yes	Yes
469	34	Male	42	100	101	36.9	165	.8	Absent	11.2	Negative	Negative	1	29		Secondary	Unknown		Unknown		Unknown		Unknown		Unknown		Unknown		Unknown		Unknown		Unknown		Unknown		No	0	0		No	Piped water (outside)	Yes	Yes
470	16	Female	47	96	127	37.6	171	2.08	Absent	11.8	Negative	Negative	1	24		Secondary	Yes	2	Yes	6	Yes	6	Yes	6	Yes	11	Yes	11	Yes	11	Yes	15	Yes	15	Yes	15	No	0	0		No	Piped water (outside)	Yes	Yes
471	35	Male	48	96	152	36	162	1.63	Absent	10.8	Negative	Negative	0	22		Secondary	Unknown		Unknown		Unknown		Unknown		Unknown		Unknown		Unknown		Unknown		Unknown		Unknown		No	0	0	80000	No	Piped water (outside)	Yes	Yes
472	14	Male	40	100	134	36.2	140	1.72	Absent	11.7	Negative	Negative	0	20		Primary	Unknown		Unknown		Unknown		Unknown		Unknown		Unknown		Unknown		Unknown		Unknown		Unknown		No	0	0		Yes	Piped water (outside)	Yes	No
473	13	Female	52	100	143	37.5	143	1.47	Absent	9.199999999999999	Negative	Negative	0	22		Secondary	Yes	0	Yes	6	Yes	6	Yes	6	Yes	11	Yes	11	Yes	11	Yes	15	Yes	15	Yes	15	No	0			No	Piped water (outside)	Yes	No
474	12	Male	44	99	142	36.9	142	-.14	Absent	9.699999999999999	Negative	Negative	1	20		Primary	Yes	0	Yes	6	Yes	6	Yes	6	Yes	10	Yes	10	Yes	10	Yes	15	Yes	15	Yes	15	No	0	0	50000	No	Piped water (outside)	Yes	No
475	43	Female	42	98	121	38.7	160	.3	Absent	11.9	Positive	Negative	1	24		Primary	Unknown		Unknown		Unknown		Unknown		Unknown		Unknown		Unknown		Unknown		Unknown		Unknown		No	0	0		No	Piped water (outside)	Yes	Yes
476	15	Male	48	97	160	37.2	140	-.13	Absent	12.2	Negative	Negative	0	19		Primary	No		Yes	6	Yes	6	Yes	6	Yes	10	Yes	10	Yes	10	Yes	14	Yes	14	Yes	14	No	0	0	40000	No	Piped water (outside)	Yes	No
477	23	Male	42	100	127	36.1	162	1.12	Absent	13.1	Negative	Negative	1	28		Secondary	Yes	0	Yes	6	Yes	6	Yes	6	Yes	11	Yes	11	Yes	11	Yes	15	Yes	15	Yes	15	No	0	1	300000	No	Piped water (inside)	Yes	Yes
478	9	Male	56	96	123	36.9	140	.8	Absent	10.4	Negative	Negative	0	25		Primary	Yes	0	Yes	6	Yes	6	Yes	6	Yes	10	Yes	10	Yes	10	Yes	16	Yes	16	Yes	16	No	0	0		Yes	Other	Yes	Yes
479	41	Male	45	98	128	38.4	149	-.57	Absent	10.6	Negative	Negative	1	32		Secondary	Yes	1	Yes	6	Yes	6	Yes	6	Yes	9	Yes	9	Yes	9	Yes	14	Yes	14	Yes	14	No	0	0		No	Piped water (outside)	Yes	Yes
480	14	Female	58	98	157	39	166	2.5	Absent	9.199999999999999	Negative	Negative	0	25		Secondary	Yes	0	Yes	6	Yes	6	Yes	6	Yes	10	Yes	10	Yes	10	Yes	15	Yes	15	Yes	15	No	0	0		No	Piped water (outside)	Yes	Yes
481	10	Male	50	99	154	36.8	140	-1.26	Absent	8.699999999999999	Negative	Negative	0	25		Primary	Yes	1	Yes	6	Yes	6	Yes	6	Yes	12	Yes	12	Yes	12	Yes	16	Yes	16	Yes	16	No	0	1	20000	No	Piped water (outside)	Yes	Yes
482	53	Female	44	98	140	36.9	142	-.96	Absent	10.7	Negative	Positive	1	37		Secondary	Yes	0	Yes	6	Yes	6	Yes	6	Yes	11	Yes	11	Yes	11	Yes	15	Yes	15	Yes	15	No	0	0		Yes	Piped water (outside)	Yes	Yes
483	32	Female	56	100	153	39	155	-.16	Absent	11.2	Negative	Negative	1	24		Primary	Yes	0	Yes	6	Yes	6	Yes	6	Yes	10	Yes	10	Yes	10	Yes	15	Yes	15	Yes	15	No	1	1		Yes	Piped water (outside)	Yes	No
484	23	Female	52	98	182	38.8	155	-.12	Absent	12.4	Negative	Negative	0	20		Secondary	Unknown		Unknown		Unknown		Unknown		Unknown		Unknown		Unknown		Unknown		Unknown		Unknown		No	0	0		No	Piped water (outside)	Yes	No
485	5	Male	50	100	129	36.2	150	1.99	Absent	10.3	Negative	Negative	0	27		Primary	Yes	1	Yes	6	Yes	6	Yes	6	Yes	11	Yes	11	Yes	11	Yes	16	Yes	16	Yes	16	No	0	1		No	Piped water (outside)	Yes	Yes
486	30	Female	49	99	136	37.6	144	-.01	Absent	13.8	Negative	Negative	1	26		Primary	Unknown		Unknown		Unknown		Unknown		Unknown		Unknown		Unknown		Unknown		Unknown		Unknown		No	0	1		No	Piped water (outside)	Yes	No
487	6	Female	62	97	148	38.5	152	2.63	Absent	10.5	Negative	Negative	0	21		Secondary	Yes	1	Yes	6	Yes	6	Yes	6	Yes	15	Yes	15	Yes	15	Yes	20	Yes	20	Yes	20	No	0		45000	No	Piped water (outside)	Yes	No
488	17	Male	43	96	163	37	150	.61	Absent	13.1	Negative	Negative	0	28		Secondary	Yes	0	Yes	6	Yes	6	Yes	6	Yes	11	Yes	11	Yes	11	Yes	15	Yes	15	Yes	15	No	0	0	200000	No	Piped water (outside)	Yes	Yes
489	17	Female	54	100	153	36.5	117	.87	Absent	9.6	Negative	Negative	1	21		Primary	Unknown		Unknown		Unknown		Unknown		Unknown		Unknown		Unknown		Unknown		Unknown		Unknown		No	0	0		Yes	Piped water (outside)	Yes	Yes
490	9	Female	54	98	147	37.7	151	.41	Absent	10.8	Negative	Negative	1	26		Secondary	Yes	0	Yes	6	Yes	6	Yes	6	Yes	11	Yes	11	Yes	11	Yes	16	Yes	16	Yes	16	No	0	0		No	Piped water (outside)	Yes	Yes
491	47	Male	46	100	142	39.8	164	-.79	Absent	11.2	Positive	Negative	0	24		Secondary	Unknown		Unknown		Unknown		Unknown		Unknown		Unknown		Unknown		Unknown		Unknown		Unknown		No	0	0	35000	No	Piped water (outside)	Yes	Yes
492	3	Male	52	100	154	36.8	140	.78	Absent	11.5	Negative	Negative	1	20		Secondary	Yes	1	Yes	6	Yes	6	Yes	6	Yes	11	Yes	11	Yes	11							No	0	0		No	Piped water (outside)	Yes	No
493	31	Female	40	99	112	36.2	157	2.14	Absent	12.3	Negative	Negative	1	30		Primary	Unknown		Unknown		Unknown		Unknown		Unknown		Unknown		Unknown		Unknown		Unknown		Unknown		No	0	0		No	Piped water (outside)	Yes	Yes
494	20	Female	41	99	132	37.7	142	.64	Absent	10.4	Negative	Negative	1	27		Secondary	Unknown		Unknown		Unknown		Unknown		Unknown		Unknown		Unknown		Unknown		Unknown		Unknown		No	0	0	40000	No	Piped water (outside)	Yes	Yes
495	27	Male	40	98	162	36.9	145	.32	Absent	10.5	Negative	Negative	1	20		Primary	No		Yes	9	Yes	9	Yes	9	Yes	13	Yes	13	Yes	13	Yes	18	Yes	18	Yes	18	Yes	0	0	30000	No	Piped water (outside)	Yes	No
496	16	Female	61	98	140	37.9	154	2.1	Absent	12.2	Negative	Negative	1	26		Primary	Unknown		Unknown		Unknown		Unknown		Unknown		Unknown		Unknown		Unknown		Unknown		Unknown		No	0	0		No	Piped water (outside)	Yes	Yes
497	13	Male	54	99	139	37.8	138	.53	Absent	11	Negative	Negative	1	25		Secondary	Unknown		Unknown		Unknown		Unknown		Unknown		Unknown		Unknown		Unknown		Unknown		Unknown		Yes	0	0		No	Other	Yes	No
498	51	Female	48	99	133	37.3	159	-.16	Absent	8.800000000000001	Negative	Positive	1	25		Secondary	Unknown		Unknown		Unknown		Unknown		Unknown		Unknown		Unknown		Unknown		Unknown		Unknown		Yes	0	1	100000	Yes	Piped water (outside)	Yes	Yes
499	12	Male	42	99	148	37.4	145	-.67	Absent	10.8	Negative	Negative	0	37		Primary	No		Yes	6	Yes	6	Yes	6	Yes	11	Yes	11	Yes	11	Yes	15	Yes	15	Yes	15	Yes	0	0	30000	No	Surface well/other well	Yes	Yes
500	4	Male	53	99	163	36.2	140	1.65	Absent	10.5	Negative	Negative	0	21		Tertiary	Yes	0	Yes	6	Yes	6	Yes	6	Yes	11	Yes	11	Yes	11	Yes	15	Yes	15	Yes	15	Yes	0	0		No	Piped water (outside)	Yes	No
501	12	Female	60	96	136	39	141	-.09	Absent	10.4	Negative	Negative	0	22		Primary	Yes	0	Yes	6	Yes	6	Yes	6	Yes	10	Yes	10	Yes	10	Yes	15	Yes	15	Yes	15	No	0	0		No	Piped water (outside)	Yes	No
502	59	Male	40	100	132	38.9	167	-1.55	Absent	13.9	Negative	Positive	1	29		Secondary	Unknown		Unknown		Unknown		Unknown		Unknown		Unknown		Unknown		Unknown		Unknown		Unknown		No	0	0		No	Piped water (outside)	Yes	Yes
503	58	Male	40	100	109	36.7	151	-1.05	Absent	12.1	Positive	Negative	0	26		Secondary	Unknown		Unknown		Unknown		Unknown		Unknown		Unknown		Unknown		Unknown		Unknown		Unknown		No	0	0	25000	No	Tube/Deep tube well	Yes	No
504	48	Female	41	100	127	38.9	160	-.44	Absent	10.8	Negative	Negative	0	32		Primary	Yes	0	Yes	6	Yes	6	Yes	6	Yes	10	Yes	10	Yes	10	Yes	18	Yes	18	Yes	18	No	0	0	150000	No	Piped water (outside)	Yes	Yes
505	21	Female								9.5	Negative	Negative	0	19		Secondary	Unknown		Yes	6	Yes	6	Yes	6	Yes	8	Yes	8	Yes	8	Yes	15	Yes	15	Yes	15	No	0			No	Piped water (inside)	Yes	No
506	10	Male	90	100	149	40.1	155	2.02	Absent	10.7	Positive	Negative	0	20		Primary	Unknown		Unknown		Unknown		Unknown		Unknown		Unknown		Unknown		Unknown		Unknown		Unknown		No			30000	No	Piped water (outside)	Yes	No
507	17	Male	54	98	165	37.4	150	-.72	Absent	11.3	Negative	Negative	0	27		Secondary	Yes	1	Yes	8	Yes	8	Yes	8	Yes	12	Yes	12	Yes	12	Yes	17	Yes	17	Yes	17	No	0	0		No	Surface well/other well	Yes	Yes
508	5	Male	57	98	162	36.6	137	1.92	Absent	10.7	Negative	Negative	0	19		Secondary	Yes	0	Yes	6	Yes	6	Yes	6	Yes	11	Yes	11	Yes	11	Yes	15	Yes	15	Yes	15	No	0	0		Yes	Piped water (outside)	Yes	No
509	42	Female	50	99	152	39.9	167	.09	Absent	9.6	Positive	Positive	1	37		Primary	Yes	1	Yes	6	Yes	6	Yes	6	Yes	10	Yes	10	Yes	10	Yes	16	Yes	16	Yes	16	No	1	1	12000	No	Piped water (outside)	Yes	Yes
510	12	Female	54	97	131	37.1	137	-.96	Absent	10.5	Negative	Negative	0	20		Secondary	Unknown		Unknown		Unknown		Unknown		Unknown		Unknown		Unknown		Unknown		Unknown		Unknown		No	0	0		No	Other	Yes	No
511	39	Female	62	99	158	39.7	152	-1.99	Absent	9.300000000000001	Positive	Negative	0	21		Primary	Unknown		Unknown		Unknown		Unknown		Unknown		Unknown		Unknown		Unknown		Unknown		Unknown		No	0	0		No	Piped water (inside)	Yes	No
512	33	Female	58	98	166	37.2	148	-1.4	Absent	11.7	Negative	Negative	0	20		Secondary	Unknown		Unknown		Unknown		Unknown		Unknown		Unknown		Unknown		Unknown		Unknown		Unknown		No	0		20000	No	Piped water (outside)	Yes	No
513	14	Male	62	99	145	38.5	147	.53	Absent	10.5	Positive	Negative	1	20		Primary	Yes	0	Yes	7	Yes	7	Yes	7	Yes	11	Yes	11	Yes	11	Yes	16	Yes	16	Yes	16	Yes	0	0		Yes	Tube/Deep tube well	No	Yes
514	29	Female	44	99	144	36.1	161	.53	Absent	12.4	Negative	Unknown	1		Unknown	Secondary	Unknown		Unknown		Unknown		Unknown		Unknown		Unknown		Unknown		Unknown		Unknown		Unknown		No	0	0		No	Piped water (outside)	Yes	Yes
515	14	Male	48	98	153	36.6	180	2.73	Absent	10.7	Negative	Negative	1	31		Tertiary	Yes	0	Yes	6	Yes	6	Yes	6	Yes	10	Yes	10	Yes	10	Yes	15	Yes	15	Yes	15	No	0	0	50000	No	Surface well/other well	Yes	Yes
516	2	Female	58	100	156	37.3	142	4.55	Absent	10.6	Negative	Negative	1	19		Secondary	Yes	0	Yes	6	Yes	6	Yes	6													No	0	0		No	Piped water (outside)	Yes	No
517	27	Male	41	100	136	36.1	151	-.55	Absent	10.4	Negative	Negative	0	23		Secondary	Unknown		Unknown		Unknown		Unknown		Unknown		Unknown		Unknown		Unknown		Unknown		Unknown		No	0	0		No	Piped water (outside)	Yes	Yes
518	59	Female	54	98	109	36.5	170	-1.16	Absent	11.4	Negative	Negative	1	23		Primary	Unknown		Unknown		Unknown		Unknown		Unknown		Unknown		Unknown		Unknown		Unknown		Unknown		No	0		30000	No	Piped water (outside)	Yes	Yes
519	12	Female	53	100	136	37.2	146	.06	Absent	10	Negative	Negative	0	20		Secondary	Yes	0	Yes	6	Yes	6	Yes	6	Yes	11	Yes	11	Yes	11	Yes	15	Yes	15	Yes	15	Yes	0	0	200000	Yes	Piped water (outside)	Yes	No
520	19	Female	42	96	141	36	152	.66	Absent	11.2	Negative	Negative	1	21		Secondary	No		Yes	7	Yes	7	Yes	7	Yes	11	Yes	11	Yes	11	Yes	16	Yes	16	Yes	16	No	1	1		No	Piped water (outside)	Yes	No
521	53	Female	48	99	101	36.8	170	1.02	Absent	11.8	Negative	Negative	0	24		Primary	Unknown		Unknown		Unknown		Unknown		Unknown		Unknown		Unknown		Unknown		Unknown		Unknown		No	0	0	40000	No	Piped water (outside)	Yes	No
522	7	Male	51	100	129	36.6	142	2.38	Absent	10.2	Negative	Negative	1	18		Secondary	No		Yes	6	Yes	6	Yes	6	Yes	11	Yes	11	Yes	11	Yes	15	Yes	15	Yes	15	No	0	0		No	Piped water (outside)	Yes	No
523	35	Male	54	100	112	36.5	144	-.22	Absent	11.8	Negative	Negative	0	20		Primary	Unknown		Unknown		Unknown		Unknown		Unknown		Unknown		Unknown		Unknown		Unknown		Unknown		No	0	0		No	Piped water (outside)	Yes	No
524	33	Female	42	100	137	36.4	157	.55	Absent	11	Negative	Unknown	0	37		Unknown	Unknown		Unknown		Unknown		Unknown		Unknown		Unknown		Unknown		Unknown		Unknown		Unknown		No	0	0		No	Piped water (outside)	Yes	Yes
525	20	Female	43	100	125	36.6	144	-1.54	Absent	12.8	Negative	Negative	0	22		Secondary	Unknown		Unknown		Unknown		Unknown		Unknown		Unknown		Unknown		Unknown		Unknown		Unknown		Yes	0	0	100000	No	Piped water (outside)	Yes	No
526	43	Female	40	96	148	37.8	170	.44	Absent	10.3	Negative	Negative	1	21		Secondary	Unknown		Unknown		Unknown		Unknown		Unknown		Unknown		Unknown		Unknown		Unknown		Unknown		No	0	0		No	Other	Yes	No
527	25	Male	44	99	163	38.1	155	.35	Absent	10.9	Positive	Negative	0	20		Primary	Unknown		Unknown		Unknown		Unknown		Unknown		Unknown		Unknown		Unknown		Unknown		Unknown		No	0	0		No	Piped water (outside)	Yes	No
528	5	Female	54	100	136	38.6	135	.86	Absent	11.3	Negative	Negative	0	27		Primary	No		Yes	7	Yes	7	No		Yes	16	Yes	16	Yes	16	Yes	20	Yes	20	Yes	20	No	0	0	70000	No	Piped water (outside)	Yes	No
529	20	Female	47	99	150	36.5	149	-.12	Absent	12.2	Negative	Negative	0	35		Primary	Yes	0	Yes	6	Yes	6	Yes	6	Yes	11	Yes	11	Yes	11	Yes	15	Yes	6	Yes	15	No	0	0		No	Piped water (outside)	Yes	Yes
530	19	Male	44	99	154	37.2	152	-.86	Absent	10.2	Negative	Negative	1	28		Secondary	Unknown		Unknown		Unknown		Unknown		Unknown		Unknown		Unknown		Unknown		Unknown		Unknown		No	0	0		No	Piped water (outside)	Yes	Yes
531	14	Female	43	99	134	37.6	160	2.45	Absent	12.7	Negative	Negative	0	23		Secondary	Yes	0	Yes	7	Yes	7	Yes	6	Yes	15	Yes	10	Yes	10	Yes	14	Yes	15	Yes	15	No	0	0		No	Piped water (outside)	Yes	No
532	8	Female	60	99	155	37.8	138	-.22	Absent	9.9	Positive	Negative	0	18		Primary	Yes	1	Yes	7	Yes	7	Yes	7	Yes	12	Yes	12	Yes	12	Yes	16	Yes	16	Yes	16	No	0	0	19000	No	Piped water (outside)	Yes	No
533	19	Male	46	99	128	36.3	147	.06	Absent	12.1	Negative	Negative	1	19		Secondary	Unknown		Unknown		Unknown		Unknown		Unknown		Unknown		Unknown		Unknown		Unknown		Unknown		No	0	1		No	Piped water (outside)	Yes	Yes
534	26	Female	44	100	160	37.1	152	.25	Absent	12.6	Negative	Negative	1	24		Primary	Yes	0	Yes	6	Yes	6	Yes	6	Yes	10	Yes	10	Yes	10	Yes	15	Yes	15	Yes	15	Yes	0	0	300000	No	Tube/Deep tube well	Yes	Yes
535	56	Female	42	97	141	36.6	164	-.27	Absent	12.6	Negative	Negative	1	30		Secondary	Yes	1	Yes	7	Yes	7	Yes	7	Yes	11	Yes	11	Yes	11	Yes	16	Yes	16	Yes	16	No	0	0	30000	No	Piped water (outside)	Yes	No
536	51	Male	54	100	154	39.1	150	.03	Absent	10.8	Positive	Negative	1	31		Primary	No		Yes	7	Yes	7	Yes	7	Yes	11	Yes	11	Yes	11	Yes	16	Yes	16	Yes	16	No	0	0		No	Piped water (outside)	Yes	Yes
537	32	Male	66	100	167	39.3	162	-.6899999999999999	Absent	11.6	Positive	Negative	0	20		Primary	Unknown		Unknown		Unknown		Unknown		Unknown		Unknown		Unknown		Unknown		Unknown		Unknown		No	0	0		Yes	Piped water (outside)	Yes	Yes
538	43	Female	42	100	134	38.8	160	-.44	Absent	12.5	Negative	Negative	1	29		Secondary	Yes	0	Yes	7	Yes	7	Yes	7	Yes	11	Yes	11	Yes	11	Yes	19	Yes	19	Yes	19	No	0	0		No	Piped water (outside)	Yes	Yes
539	48	Female	42	99	147	38.2	157	.3	Absent	11.9	Negative	Negative	1	25		Secondary	Unknown		Unknown		Unknown		Unknown		Unknown		Unknown		Unknown		Unknown		Unknown		Unknown		No	0		5000	No	Piped water (outside)	Yes	Yes
540	23	Female	40	100	152	36.7	152	-.12	Absent	10.6	Negative	Negative	0	27		None	Yes	1	Yes	6	Yes	6	Yes	6	Yes	10	Yes	10	Yes	10	Yes	15	Yes	15	Yes	15	No	1	1		No	Other	Yes	Yes
541	27	Male	42	99	148	36.6	167	.63	Absent	12	Negative	Negative	0	21		Secondary	Unknown		Unknown		Unknown		Unknown		Unknown		Unknown		Unknown		Unknown		Unknown		Unknown		No	0	0	50000	No	Piped water (outside)	Yes	Yes
542	9	Male	68	100	164	39.5	145	-.8100000000000001	Absent	10.5	Positive	Negative	0	36		Secondary	Yes	0	Yes	8	Yes	8	Yes	8	Yes	14	Yes	14	Yes	14	Yes	18	Yes	18	Yes	18	Yes	0	0		No	Other	Yes	No
543	20	Male	55	99	158	36.4	150	1.25	Absent	9	Negative	Negative	1	29		Primary	No		Yes	6	Yes	6	Yes	6	Yes	10	Yes	10	Yes	10	Yes	15	Yes	15	Yes	15	No	0			No	Piped water (outside)	Yes	No
544	24	Male	40	100	127	36.7	164	1.63	Absent	11.4	Negative	Negative	1	21		Secondary	Unknown		Unknown		Unknown		Unknown		Unknown		Unknown		Unknown		Unknown		Unknown		Unknown		No	0	0	100000	No	Piped water (outside)	Yes	No
545	10	Male	62	99	140	38.7	152	.02	Absent	10.1	Negative	Negative	1	29		Primary	Yes	0	Yes	6	Yes	6	Yes	6	Yes	10	Yes	10	Yes	10	Yes	14	Yes	14	Yes	14	No	0			No	Piped water (outside)	Yes	No
546	9	Female	54	100	150	37.2	142	-.36	Present	10.6	Negative	Negative	1	23		Secondary	Yes	1	Yes	6	Yes	6	Yes	6	Yes	11	Yes	11	Yes	11	Yes	15	Yes	15	Yes	15	Yes	1	1	100000	No	Piped water (outside)	Yes	Yes
547	5	Male	56	97	157	37.2	157	1.12	Absent	11.5	Negative	Negative	1	20		Primary	Yes	0	Yes	4	Yes	4	Yes	4	Yes	8	No		Yes	8	Yes	12	Yes	12	Yes	12	No	0	0	20000	No	Surface well/other well	Yes	No
548	11	Male	60	97	154	39.5	145	-.03	Absent	8.9	Positive	Negative	0	24		Secondary	No		No		Yes	11	Yes	11	Yes	16	Yes	16	Yes	16	Yes	20	Yes	20	Yes	20	No	0	0		No	Piped water (inside)	Yes	No
549	40	Female	42	98	145	38.3	151	-.63	Absent	11	Negative	Negative	1	31		Primary	Unknown		Unknown		Unknown		Unknown		Unknown		Unknown		Unknown		Unknown		Unknown		Unknown		No	0	0		No	Piped water (outside)	Yes	Yes
550	17	Female	41	100	123	36.7	140	.17	Absent	13.2	Negative	Negative	1	24		Secondary	Yes	1	Yes	6	Yes	6	Yes	6	Yes	11	Yes	13	Yes	11	Yes	18	Yes	18	Yes	18	No	0	1		No	Piped water (outside)	Yes	Yes
551	17	Female	48	99	156	38.3	142	.64	Absent	10.7	Negative	Negative	0	28		Primary	Unknown		Unknown		Unknown		Unknown		Unknown		Unknown		Unknown		Unknown		Unknown		Unknown		No	0	0		No	Other	Yes	Yes
552	4	Male	62	99	159	39.5	120	-.9399999999999999	Absent	11.5	Negative	Negative	0	25		Primary	No		Yes	6	Yes	6	Yes	6	Yes	11	Yes	11	Yes	11	No		No		No		Yes	0	0		No	Piped water (outside)	Yes	Yes
553	6	Female	51	100	156	36.3	157	2.27	Present	11.8	Negative	Negative	0	27		Primary	Unknown		Unknown		Unknown		Unknown		Unknown		Unknown		Unknown		Unknown		Unknown		Unknown		No	0	0		No	Other	Yes	Yes
554	4	Female	61	96	134	36.3	136	.61	Absent	11.9	Negative	Negative	1	37		Primary	Yes	0	No		No		No		No		No		No		No		No		No		No	0	0	10000	No	Piped water (outside)	Yes	Yes
555	44	Female	54	99	165	37.8	136	-2.78	Absent	11.6	Negative	Negative	1	26		Primary	Unknown		Unknown		Unknown		Unknown		Unknown		Unknown		Unknown		Unknown		Unknown		Unknown		No	0			No	Piped water (outside)	Yes	Unknown
556	25	Female	40	100	162	36.3	147	.8	Absent	11.1	Positive	Negative	0	24		Secondary	Unknown		Unknown		Unknown		Unknown		Unknown		Unknown		Unknown		Unknown		Unknown		Unknown		No	0	0		No	Piped water (outside)	Yes	Yes
557	34	Male	58	98	158	37.7	157	-.47	Absent	9.9	Negative	Negative	1	37		Primary	Unknown		Unknown		Unknown		Unknown		Unknown		Unknown		Unknown		Unknown		Unknown		Unknown		No	0	0		No	Piped water (outside)	Yes	Yes
558	6	Female	58	100	136	36.1	125	.16	Absent	10.4	Negative	Negative	0	19		Secondary	Unknown		Unknown		Unknown		Unknown		Unknown		Unknown		Unknown		Unknown		Unknown		Unknown		No	0	1		No	Piped water (outside)	Yes	Yes
559	8	Female	60	99	151	36.7	137	-.8100000000000001	Absent	10.6	Negative	Negative	0	27		Primary	Yes	1	Yes	6	Yes	6	Yes	6	Yes	10	Yes	10	Yes	10	Yes	15	Yes	15	Yes	15	Yes	0		30000	Yes	Piped water (outside)	Yes	No
560	45	Female	48	100	134	37.6	155	-.72	Absent	8.1	Positive	Negative	1	23		Primary	Unknown		Unknown		Unknown		Unknown		Unknown		Unknown		Unknown		Unknown		Unknown		Unknown		No	0			No	Piped water (outside)	Yes	No
561	30	Female	57	98	152	37.6	150	1.38	Absent	10.3	Negative	Negative	1	22		Primary	Unknown		Unknown		Unknown		Unknown		Unknown		Unknown		Unknown		Unknown		Unknown		Unknown		No	0			No	Piped water (outside)	No	No
562	25	Male	40	98	130	38	150	1.19	Absent	12	Negative	Positive	0	25		None	Unknown		Unknown		Unknown		Unknown		Unknown		Unknown		Unknown		Unknown		Unknown		Unknown		Yes	0	0		No	Piped water (outside)	Yes	Yes
563	2	Male	56	97	141	37	154	3.27	Absent	12.1	Negative	Negative	1	20		Primary	Yes	0	Yes	6	Yes	6	Yes	6													Yes	0	0		No	Surface well/other well	Yes	No
564	34	Male	56	98	163	37.8	138	-1.21	Absent	8	Positive	Negative	0	26		Primary	Unknown		Unknown		Unknown		Unknown		Unknown		Unknown		Unknown		Unknown		Unknown		Unknown		No	0			Yes	Tube/Deep tube well	Yes	Yes
565	2	Male	51	96	152	37.2	139	1.31	Absent	11.2	Negative	Negative	0	31		Secondary	Yes	0	Yes	7	Yes	7	Yes	7													No	0	0		No	Piped water (outside)	Yes	Yes
566	9	Female	54	100	153	37.5	152	1.21	Absent	10.9	Negative	Negative	1	25		Secondary	Yes	0	Yes	6	Yes	6	Yes	6	Yes	11	Yes	11	Yes	11	Yes	15	Yes	15	Yes	15	No	0	0		Yes	Piped water (outside)	Yes	Yes
567	7	Male	50	100	122	36.3	140	-.07	Absent	11.1	Negative	Negative	0	23		Tertiary	Yes	0	Yes	5	Yes	5	Yes	5	Yes	10	Yes	10	Yes	10	Yes	14	Yes	14	Yes	14	No	0	1	60000	No	Piped water (outside)	No	Yes
568	17	Male	58	99	121	36.4	175	2.53	Absent	10.6	Negative	Negative	0	22		Secondary	Yes	0	Yes	5	Yes	5	Yes	5	Yes	10	Yes	10	Yes	10	Yes	19	Yes	14	Yes	14	No	0	0	40000	No	Piped water (outside)	Yes	No
569	4	Female	58	100	141	36.2	142	.24	Absent	10.8	Negative	Negative	1	21		Primary	Yes	0	Yes	6	Yes	6	Yes	6	Yes	9	Yes	9	Yes	9	Yes	15	Yes	15	Yes	15	No	0	0	30000	No	Piped water (outside)	Yes	Yes
570	15	Female	52	96	143	36.5	165	1.38	Absent	11.7	Negative	Negative	1	23		Primary	Yes	1	Yes	6	Yes	6	Yes	6	Yes	21	Yes	11	Yes	11	Yes	16	Yes	16	Yes	16	No	0	0	35000	No	Piped water (outside)	Yes	No
571	8	Male	52	100	154	39.4	154	1.43	Absent	10.4	Negative	Negative	0	22		Primary	Yes	1	Yes	8	Yes	8	Yes	8	Yes	12	Yes	12	Yes	12	Yes	21	Yes	21	Yes	21	Yes	0	0		No	Piped water (outside)	Yes	No
572	9	Male	50	99	138	37	136	-.77	Absent	9.800000000000001	Negative	Negative	1	30		Primary	Yes	1	Yes	11	Yes	11	Yes	11	Yes	16	Yes	16	Yes	16	Yes	23	Yes	23	Yes	23	No	0	0	20000	No	Surface well/other well	Yes	Yes
573	4	Female	62	100	160	36.6	140	.92	Absent	11.5	Negative	Negative	1	25		Primary	Yes	1	Yes	6	Yes	6	Yes	6	Yes	10	Yes	10	Yes	10	Yes	15	Yes	15	Yes	15	Yes	0	0		No	Piped water (outside)	Yes	Yes
574	17	Male	58	98	134	36.8	150	-.1	Absent	12.2	Negative	Negative	0	28		Secondary	Yes	0	Yes	6	Yes	6	Yes	6	Yes	10	Yes	10	Yes	10	Yes	15	Yes	15	Yes	15	No	0	1	80000	No	Piped water (outside)	Yes	Yes
575	2	Female	52	100	168	38.2	125	1.41	Absent	11.3	Negative	Negative	1	19		Primary	No		Yes	6	Yes	6	Yes	6	Yes	11	Yes	11	Yes	11							No	0	0		No	Piped water (outside)	Yes	No
576	5	Female	54	100	137	35.8	162	3.72	Absent	10.5	Negative	Negative	0	18		Secondary	Yes	8	Yes	8	Yes	8	Yes	8	Yes	12	Yes	12	Yes	12	Yes	17	Yes	17	Yes	17	No	0	0		Yes	Piped water (outside)	Yes	Yes
577	3	Male	62	98	137	36.5	141	.41	Absent	11.9	Negative	Negative	1	18		Primary	Yes	1	Yes	6	Yes	6	Yes	6	Yes	10	Yes	10	Yes	10							No	0	0	20000	No	Piped water (outside)	Yes	No
578	26	Male	56	98	164	39.6	147	.32	Absent	11.9	Positive	Negative	1	31		Secondary	Yes	0	Yes	6	Yes	6	Yes	6	Yes	10	Yes	10	Yes	10	Yes	14	Yes	14	Yes	14	No	0	0		No	Piped water (outside)	Yes	Yes
579	22	Female	44	99	155	36.3	158	-.01	Absent	11.2	Negative	Negative	0	37		Primary	Yes	0	Yes	7	Yes	7	Yes	7	Yes	11	Yes	11	Yes	15	Yes	14	Yes	14	Yes	19	No	0	0		No	Other	Yes	Yes
580	35	Male	41	96	145	39.7	162	.92	Absent	11.1	Negative	Positive	0	35		Primary	Unknown		Unknown		Unknown		Unknown		Unknown		Unknown		Unknown		Unknown		Unknown		Unknown		No	1	1		No	Piped water (outside)	Yes	Yes
581	34	Female	42	98	157	37.4	151	-.51	Absent	9.800000000000001	Negative	Positive	0	24		Primary	Unknown		Unknown		Unknown		Unknown		Unknown		Unknown		Unknown		Unknown		Unknown		Unknown		No	0	0		No	Piped water (outside)	No	Yes
582	5	Female	51	99	147	36.6	138	1.09	Absent	11.8	Negative	Negative	1	19		Secondary	Yes	0	Yes	6	Yes	6	Yes	6	Yes	11	Yes	11	Yes	11	Yes	15	Yes	15	Yes	15	No	0	0		No	Piped water (outside)	Yes	No
583	24	Female	40	97	156	36	170	-.86	Absent	9.6	Negative	Positive	1	22		Secondary	Unknown		Unknown		Unknown		Unknown		Unknown		Unknown		Unknown		Unknown		Unknown		Unknown		No	0	0	50000	No	Piped water (outside)	Yes	No
584	27	Female	53	99	158	36.1	151	-1.22	Absent	10.7	Negative	Negative	1	23		Primary	Unknown		Unknown		Unknown		Unknown		Unknown		Unknown		Unknown		Unknown		Unknown		Unknown		No	0	0		No	Piped water (outside)	Yes	No
585	38	Male	44	98	140	37.5	154	.35	Absent	13.4	Negative	Negative	1	37		Secondary	Yes	2	Yes	6	Yes	6	Yes	6	Yes	11	Yes	11	Yes	11	Yes	16	Yes	16	Yes	16	No	1	1		No	Piped water (outside)	Yes	Yes
586	8	Male	54	100	160	36.1	156	2.17	Absent	8	Negative	Negative	1	28		Primary	Yes	4	Yes	7	Yes	7	Yes	7	Yes	11	Yes	11	Yes	11	Yes	16	Yes	16	Yes	16	No	1	1		No	Piped water (outside)	Yes	Yes
587	37	Male	46	96	129	37.6	150	-.73	Absent	11.4	Negative	Negative	0	27		Primary	Unknown		Unknown		Unknown		Unknown		Unknown		Unknown		Unknown		Unknown		Unknown		Unknown		No	0			No	Piped water (outside)	Yes	No
588	40	Female	46	100	127	36.7	152	-1.93	Absent	11.1	Negative	Negative	0	25		Primary	Unknown		Unknown		Unknown		Unknown		Unknown		Unknown		Unknown		Unknown		Unknown		Unknown		No	0	0		No	Piped water (outside)	Yes	No
589	48	Female	52	98	130	37.4	153	-1.14	Absent	9.699999999999999	Positive	Negative	0	20		Primary	Yes	1	Yes	6	Yes	6	Yes	6	Yes	9	Yes	9	Yes	9	Yes	12	Yes	12	Yes	12	No	0	0		No	Piped water (outside)	Yes	No
590	8	Female	51	96	171	37.8	162	1.14	Absent	9.1	Negative	Negative	1	27		Secondary	Yes	1	Yes	7	Yes	7	Yes	7	Yes	11	Yes	11	Yes	11	Yes	15	Yes	15	Yes	15	No	0	0		No	Piped water (outside)	Yes	Yes
591	31	Female	68	99	151	37.3	145	-.73	Absent	12	Negative	Negative	1	32		Primary	Unknown		Unknown		Unknown		Unknown		Unknown		Unknown		Unknown		Unknown		Unknown		Unknown		No	0			No	Surface well/other well	Yes	No
592	6	Female	54	99	144	36.5	134	-.13	Absent	10.2	Negative	Negative	1	18		Secondary	Yes	1	Yes	6	Yes	6	Yes	6	Yes	10	Yes	10	Yes	10	Yes	15	Yes	15	Yes	15	No	0	0		Yes	Piped water (outside)	Yes	No
593	13	Male	64	99	170	37.4	125	-.8	Absent	10.8	Negative	Negative	0	20		Secondary	Yes	1	Yes	11	Yes	11	Yes	11	Yes	16	Yes	16	Yes	16	Yes	21	Yes	21	Yes	21	No	0			No	Piped water (outside)	Yes	No
594	16	Female	58	100	151	37.1	150	.44	Present	11.3	Negative	Negative	1	23		Secondary	Yes	0	Yes	6	Yes	6	Yes	6	Yes	10	Yes	10	Yes	10	Yes	16	Yes	16	Yes	16	Yes	1	1	120000	No	Other	Yes	No
595	12	Male	54	100	152	38.8	148	-.35	Absent	9.699999999999999	Negative	Negative	0	23		Primary	Yes	1	Yes	6	Yes	6	Yes	6	Yes	10	Yes	10	Yes	10	Yes	14	Yes	14	Yes	14	No	0	0		No	Piped water (outside)	No	Yes
596	32	Male	48	100	140	37.8	162	1.46	Absent	12.8	Negative	Negative	1	23		Secondary	Unknown		Unknown		Unknown		Unknown		Unknown		Unknown		Unknown		Unknown		Unknown		Unknown		No	0	0		No	Piped water (outside)	Yes	Yes
597	24	Female	53	100	131	36.2	137	-.21	Absent	12.3	Negative	Negative	1	26		Primary	No		Yes	7	Yes	7	Yes	7	Yes	14	Yes	14	Yes	14	Yes	18	Yes	18	Yes	18	No	0		30000	No	Other	Yes	Yes
598	19	Female	54	99	157	37.4	143	.2	Absent	11.1	Positive	Negative	1	23		Secondary	Unknown		Unknown		Unknown		Unknown		Unknown		Unknown		Unknown		Unknown		Unknown		Unknown		No	0	0		No	Piped water (outside)	Yes	Yes
599	34	Male	52	100	109	36.6	157	-.6899999999999999	Absent	9.9	Negative	Negative	1	26		Secondary	Unknown		Yes	7	Yes	7	Yes	7	Yes	12	Yes	12	Yes	12	Yes	16	Yes	16	Yes	16	No	0	0		No	Tube/Deep tube well	No	Yes
600	7	Female	59	98	136	36.7	145	.62	Absent	8.5	Negative	Negative	1	30		Primary	Yes	0	Yes	6	Yes	6	Yes	6	Yes	10	Yes	10	Yes	10	Yes	14	Yes	14	Yes	14	No	0	0		Yes	Piped water (outside)	Yes	Yes
601	41	Male	44	100	129	38.1	151	-1.55	Absent	12.8	Negative	Negative	0	30		Primary	Yes	0	Yes	6	Yes	6	Yes	6	Yes	11	Yes	11	Yes	18	Yes	18	Yes	18	Yes	0	No	0	0		No	Other	Yes	Yes
602	2	Male	60	95	130	36.3	130	1.52	Absent	11.9	Negative	Negative	0	35		Primary	No		Yes	7	Yes	7	Yes	7	Yes	11	Yes	11	Yes	11							No	0	0		No	Other	Yes	Yes
603	7	Male	56	100	196	40.1	128	-.38	Absent	9	Positive	Negative	1	22		Primary	Yes	0	Yes	7	Yes	7	Yes	7	Yes	13	Yes	13	Yes	13	No		Yes	18	Yes	18	Yes	0			No	Piped water (inside)	Yes	No
604	10	Female	54	99	165	38.5	145	-.33	Absent	12	Negative	Negative	0	23		Secondary	Yes	1	Yes	6	Yes	7	Yes	7	Yes	13	Yes	13	Yes	13	Yes	17	Yes	17	Yes	17	Yes	0	0	40000	No	Piped water (outside)	Yes	No
605	2	Male	60	100	170	36.7	140	2.1	Absent	11.1	Negative	Negative	0	24		Secondary	Yes	0	Yes	8	Yes	8	Yes	8													Yes	1	1	30000	No	Piped water (outside)	Yes	Yes
606	10	Male	56	98	120	36.4	141	2.27	Absent	10.1	Negative	Negative	0	20		Secondary	Unknown		Unknown		Unknown		Unknown		Unknown		Unknown		Unknown		Unknown		Unknown		Unknown		Yes	0		20000	No	Piped water (outside)	Yes	No
607	5	Male	50	98	150	36.2	152	1.79	Absent	11	Negative	Negative	0	27		Secondary	Yes	0	Yes	7	Yes	7	Yes	7	Yes	13	Yes	13	Yes	13	Yes	20	Yes	20	Yes	20	No	0	0	40000	No	Piped water (outside)	Yes	Yes
608	6	Male	54	98	152	36.7	125	-1.38	Absent	8	Negative	Negative	1	31		Primary	Yes	1	Yes	6	Yes	6	Yes	6	Yes	10	Yes	10	Yes	10	Yes	14	Yes	14	Yes	14	No	0			No	Piped water (outside)	Yes	No
609	17	Female	42	100	148	37.2	140	-.2	Absent	11.7	Negative	Negative	0	23		Secondary	Yes	1	Yes	13	Yes	13	Yes	13	Yes	19	Yes	18	Yes	18	Yes	22	Yes	22	Yes	22	No	0	0		No	Piped water (outside)	Yes	No
610	29	Male	45	98	145	37.1	140	.33	Absent	8.800000000000001	Positive	Negative	1	25		Primary	Unknown		Unknown		Unknown		Unknown		Unknown		Unknown		Unknown		Unknown		Unknown		Unknown		No	0	0	20000	No	Tube/Deep tube well	Yes	No
611	36	Male	40	100	122	36.6	147	.19	Absent	12.2	Negative	Negative	1	21		Primary	Unknown		Unknown		Unknown		Unknown		Unknown		Unknown		Unknown		Unknown		Unknown		Unknown		No	0	0		Yes	Piped water (outside)	Yes	No
612	42	Female	44	99	134	36.7	165	1.04	Absent	10.5	Negative	Negative	0	25		Primary	Unknown		Unknown		Unknown		Unknown		Unknown		Unknown		Unknown		Unknown		Unknown		Unknown		No	0	0		No	Piped water (outside)	Yes	No
613	6	Female	54	99	156	38.8	160	1.94	Absent	9.5	Negative	Negative	1	29		Secondary	Yes	1	Yes	6	Yes	6	Yes	6	Yes	11	Yes	11	Yes	11	Yes	19	Yes	19	Yes	19	No	0	0	10000	No	Piped water (outside)	Yes	Yes
614	31	Male	41	100	120	36.6	156	.49	Absent	12.3	Negative	Negative	1	23		Secondary	Unknown		Unknown		Unknown		Unknown		Unknown		Unknown		Unknown		Unknown		Unknown		Unknown		No	0	0	20000	No	Piped water (outside)	Yes	No
615	32	Male	42	100	136	38.4	149	-.02	Absent	8.6	Negative	Positive	1	35		Primary	Yes	1	Yes	6	Yes	6	Yes	6	Yes	10	Yes	10	Yes	10	Yes	16	Yes	16	Yes	16	No	0	0		No	Piped water (outside)	Yes	Yes
616	8	Male	52	100	160	37.5	140	-.1	Absent	12.1	Negative	Negative	0	28		Secondary	Yes	0	Yes	7	Yes	7	Yes	7	Yes	13	Yes	13	Yes	13	Yes	18	Yes	18	Yes	18	No	0	0		Yes	Tube/Deep tube well	Yes	Yes
617	12	Female	50	100	135	35.7	162	1.48	Absent	9.5	Negative	Negative	1	29		None	Yes	0	Yes	8	Yes	8	Yes	8	Yes	12	Yes	12	Yes	12	Yes	16	Yes	16	Yes	16	No	0	1		No	Piped water (outside)	No	Yes
618	28	Female	48	98	144	37.8	157	-.15	Absent	12	Negative	Negative	0	28		Secondary	Yes	0	Yes	6	Yes	6	Yes	6	Yes	10	Yes	10	Yes	10	Yes	15	Yes	15	Yes	15	No	0	0	50000	No	Piped water (outside)	Yes	No
619	12	Male	51	100	153	37.4	144	.38	Absent	10	Negative	Negative	1	22		Secondary	Unknown		Unknown		Unknown		Unknown		Unknown		Unknown		Unknown		Unknown		Unknown		Unknown		No	1	1		Yes	Piped water (outside)	Yes	Yes
620	8	Male	56	98	165	38	155	1.48	Absent	10	Negative	Negative	0	18		Secondary	Yes	0	Yes	7	Yes	7	Yes	7	Yes	14	Yes	14	Yes	14	Yes	18	Yes	18	Yes	18	No	1	1		No	Piped water (outside)	No	No
621	16	Male	64	98	136	38.3	160	1.6	Absent	9.6	Positive	Negative	0	37		Primary	Unknown		Unknown		Unknown		Unknown		Unknown		Unknown		Unknown		Unknown		Unknown		Unknown		No	0			No	Piped water (inside)	Yes	No
622	29	Female	40	100	127	37.1	146	.06	Absent	10.8	Negative	Negative	0	27		Primary	Yes	0	Yes	6	Yes	6	Yes	6	Yes	10	Yes	10	Yes	10	Yes	25	Yes	14	Yes	12	Yes	0	0	45000	No	Piped water (outside)	Yes	Yes
623	29	Male	50	97	136	37.1	144	-.44	Absent	11.7	Negative	Negative	1	20		Primary	Unknown		Unknown		Unknown		Unknown		Unknown		Unknown		Unknown		Unknown		Unknown		Unknown		No	0	0		No	Surface well/other well	Yes	Yes
624	3	Male	58	98	142	36	154	.3	Absent	9.5	Negative	Negative	0	18		Primary	Yes	0	Yes	6	Yes	6	Yes	6	Yes	10	Yes	10	Yes	10	Yes	14	Yes	14	Yes	14	No	0	1	20000	No	Piped water (outside)	Yes	No
625	39	Male	64	99	132	40.2	165	.29	Absent	11.4	Positive	Negative	1	23		Primary	Unknown		Unknown		Unknown		Unknown		Unknown		Unknown		Unknown		Unknown		Unknown		Unknown		No	0			No	Piped water (inside)	Yes	No
626	59	Female	44	100	133	39.4	155	-1.37	Absent	10.2	Positive	Negative	0	30		Secondary	Unknown		Unknown		Unknown		Unknown		Unknown		Unknown		Unknown		Unknown		Unknown		Unknown		No	0	0	40000	No	Piped water (outside)	Yes	No
627	17	Male	42	98	128	36.4	140	.74	Absent	10.4	Negative	Negative	1	37		Primary	Unknown		Unknown		Unknown		Unknown		Unknown		Unknown		Unknown		Unknown		Unknown		Unknown		No	0	0	20000	No	Piped water (outside)	Yes	Yes
628	15	Female	40	99	150	37.4	130	-1.43	Present	10.1	Negative	Negative	1	30		Primary	Unknown		Unknown		Unknown		Unknown		Unknown		Unknown		Unknown		Unknown		Unknown		Unknown		No	0	0		Yes	Piped water (outside)	Yes	No
629	37	Female	41	100	112	36.4	167	.67	Absent	13.6	Negative	Negative	1	37		Primary	Unknown		Unknown		Unknown		Unknown		Unknown		Unknown		Unknown		Unknown		Unknown		Unknown		No	0	0	80000	No	Piped water (outside)	Yes	No
630	9	Female	60	100	142	38.9	148	.98	Absent	12.2	Negative	Negative	1	35		Primary	Yes	1	Yes	7	Yes	7	Yes	7	Yes	11	Yes	11	Yes	11	Yes	15	Yes	15	Yes	15	No	0	0		No	Piped water (outside)	Yes	Yes
631	12	Female	52	100	155	37.7	158	1.26	Absent	8.6	Negative	Negative	1	23		Secondary	Yes	0	Yes	6	Yes	6	Yes	6	Yes	13	Yes	13	Yes	13	Yes	41	Yes	41	Yes	41	No	0	0	50000	No	Piped water (outside)	Yes	No
632	22	Male	40	97	117	38.2	155	.08	Absent	11.6	Negative	Negative	0	25		Secondary	Unknown		Unknown		Unknown		Unknown		Unknown		Unknown		Unknown		Unknown		Unknown		Unknown		No	0	0	40000	No	Piped water (outside)	Yes	Yes
633	39	Female	52	100	98	36	167	1.24	Absent	12	Negative	Negative	1	20		Primary	Unknown		Unknown		Unknown		Unknown		Unknown		Unknown		Unknown		Unknown		Unknown		Unknown		No	0	0		No	Piped water (outside)	Yes	No
634	3	Female	56	99	133	36.9	151	.62	Absent	11.8	Negative	Negative	1	29		Tertiary	Yes	0	Yes	6	Yes	6	Yes	6	Yes	10	Yes	10	Yes	10	Yes	14	Yes	14	Yes	14	No	0	0	40000	No	Piped water (outside)	Yes	No
635	28	Male	44	98	129	36.7	131	-.35	Absent	10.6	Negative	Negative	0	24		Secondary	Unknown		Unknown		Unknown		Unknown		Unknown		Unknown		Unknown		Unknown		Unknown		Unknown		Yes	0	0		No	Piped water (outside)	Yes	Yes
636	48	Female	42	97	158	37.8	160	.04	Absent	9.6	Negative	Negative	0	22		Primary	Yes	0	Yes	10	Yes	10	Yes	10	Yes	15	Yes	15	Yes	15	Yes	24	Yes	24	Yes	24	No	0	0		No	Piped water (outside)	Yes	Yes
637	21	Male	52	99	144	36.5	162	1.09	Absent	12.5	Negative	Negative	0	37		Secondary	Unknown		Unknown		Unknown		Unknown		Unknown		Unknown		Unknown		Unknown		Unknown		Unknown		No	0	0	200000	No	Piped water (outside)	Yes	Yes
638	17	Female	48	100	121	36.6	138	-.5600000000000001	Absent	10	Negative	Negative	1	30		Secondary	No		Yes	7	Yes	7	Yes	7	Yes	11	Yes	11	Yes	11	Yes	15	Yes	15	Yes	15	Yes	0	0		No	Piped water (outside)	Yes	Yes
639	11	Female	56	99	164	37	140	.04	Present	10.9	Negative	Negative	1	22		Secondary	Yes	0	Yes	6	Yes	6	Yes	6	Yes	10	Yes	10	Yes	10	Yes	16	Yes	16	Yes	16	Yes	0	0	200000	No	Piped water (inside)	Yes	No
640	20	Female	44	98	142	38.3	160	1.4	Absent	10.5	Positive	Negative	0	21		Primary	Unknown		Unknown		Unknown		Unknown		Unknown		Unknown		Unknown		Unknown		Unknown		Unknown		No	0	0		No	Piped water (outside)	Yes	No
641	34	Female	44	100	118	36.2	160	-.61	Absent	10.8	Negative	Negative	1	27		Secondary	Yes	0	Yes	6	Yes	6	Yes	6	Yes	10	Yes	10	Yes	10	Yes	19	Yes	19	Yes	19	No	0	0		No	Piped water (outside)	No	Yes
642	4	Male	54	100	139	36.4	156	1.94	Absent	9.9	Negative	Negative	0	25		Secondary	Yes	1	No		No		No		Yes	11	Yes	11	Yes	11	Yes	16	Yes	16	Yes	16	No	0	0	25000	No	Piped water (outside)	Yes	Yes
643	6	Male	52	100	131	37.7	163	.86	Absent	9.1	Negative	Negative	1	30		Primary	Yes	1	Yes	6	Yes	6	Yes	6	Yes	12	Yes	12	Yes	12	Yes	19	Yes	19	Yes	19	No	0	0		No	Piped water (outside)	No	Yes
644	41	Female	46	99	150	38.6	160	-.57	Absent	11.3	Negative	Negative	1	25		Secondary	Unknown		Unknown		Unknown		Unknown		Unknown		Unknown		Unknown		Unknown		Unknown		Unknown		Yes	0	0	90000	No	Piped water (outside)	Yes	Yes
645	16	Female	42	97	162	37.1	162	.86	Absent	11.7	Negative	Negative	1	18		Secondary	Yes	1	Yes	15	Yes	6	Yes	6	Yes	20	Yes	10	Yes	10	Yes	25	Yes	15	Yes	15	No	0	0	10000	No	Piped water (outside)	Yes	No
646	3	Female	64	100	148	37.4	145	1.73	Absent	9.4	Negative	Negative	1	31		Secondary	Yes	1	Yes	7	Yes	7	Yes	7	Yes	12	Yes	12	Yes	12							No	0	0	100000	No	Piped water (outside)	Yes	Yes
647	22	Male	54	98	166	39	150	.25	Absent	11.6	Negative	Negative	0	26		None	Unknown		Unknown		Unknown		Unknown		Unknown		Unknown		Unknown		Unknown		Unknown		Unknown		No	0	0		No	Piped water (outside)	Yes	Yes
648	18	Male	44	98	151	36.5	138	-1.88	Absent	12.6	Negative	Negative	1	24		Secondary	Yes	0	Yes	5	Yes	5	Yes	5	Yes	10	Yes	10	Yes	10	Yes	57	Yes	57	Yes	57	No	0	0		No	Piped water (outside)	Yes	Yes
649	12	Male	42	99	143	37.2	140	1.14	Absent	10.4	Negative	Negative	0	30		Primary	Unknown		Unknown		Unknown		Unknown		Unknown		Unknown		Unknown		Unknown		Unknown		Unknown		No	0	0		No	Piped water (outside)	Yes	No
650	19	Male	52	97	135	38.2	171	.76	Absent	10	Negative	Negative	0	33		Secondary	Yes	0	Yes	7	Yes	7	Yes	7	Yes	13	Yes	13	Yes	13	Yes	23	Yes	23	Yes	23	No	0	0	52000	Yes	Piped water (outside)	No	Yes
651	34	Male	42	100	123	37.7	180	1.53	Absent	12.2	Negative	Negative	1	23		Primary	Yes	1	Yes	7	Yes	7	No		Yes	11	Yes	11	No		Yes	15	Yes	15	No		No	0	0	95000	Yes	Piped water (outside)	Yes	No
652	9	Female	52	100	157	38.5	137	-.65	Absent	8	Negative	Negative	1	19		Secondary	Yes	0	Yes	11	No		Yes	11	Yes	16	No		Yes	16	Yes	24	No		Yes	21	No	0	0	100000	No	Piped water (outside)	Yes	No
653	8	Male	50	100	142	36.2	152	1.25	Absent	9.699999999999999	Negative	Negative	0	22		Secondary	Yes	0	Yes	5	Yes	5	Yes	5	Yes	9	Yes	9	Yes	9	Yes	13	Yes	13	Yes	13	No	0	0	35000	No	Piped water (outside)	Yes	Yes
654	19	Female	44	97	142	36.8	131	-.77	Absent	9.699999999999999	Positive	Negative	0	19		Primary	Unknown		Unknown		Unknown		Unknown		Unknown		Unknown		Unknown		Unknown		Unknown		Unknown		No	0	0		No	Piped water (outside)	Yes	No
655	18	Male	48	98	130	38.2	134	-.24	Absent	9.4	Negative	Negative	1	23		Secondary	Yes	0	Yes	13	Yes	7	Yes	7	Yes	18	Yes	13	Yes	13	Yes	36	Yes	18	Yes	18	No	0	0	38000	No	Piped water (outside)	Yes	No
656	22	Female	42	97	143	36.6	159	.5	Absent	10.5	Negative	Negative	0	24		Secondary	Yes	1	Yes	6	Yes	6	Yes	6	Yes	11	Yes	11	Yes	11	Yes	15	Yes	15	Yes	15	No	0	0	30000	No	Tube/Deep tube well	Yes	Yes
657	9	Male	56	98	139	37.4	160	1.88	Absent	9.300000000000001	Negative	Negative	0	25		Primary	Yes	0	Yes	6	Yes	6	Yes	6	Yes	14	Yes	14	Yes	14	Yes	20	Yes	20	Yes	20	No	0	0		No	Piped water (outside)	Yes	No
658	6	Female	66	100	151	38.2	145	1.39	Absent	12.4	Negative	Negative	0	28		Secondary	Yes	0	Yes	6	Yes	6	Yes	6	Yes	10	Yes	10	Yes	10	Yes	15	Yes	15	Yes	15	No			50000	No	Piped water (outside)	Yes	Yes
659	13	Male	42	96	163	37.1	169	1.79	Absent	8.199999999999999	Negative	Negative	0	18		Secondary	Yes	1	Yes	6	Yes	6	Yes	6	Yes	11	Yes	11	Yes	11	Yes	15	Yes	15	Yes	15	No	0	0		No	Piped water (outside)	No	No
660	30	Male	50	97	137	37	157	.25	Absent	11.5	Negative	Negative	1	26		Secondary	Yes	1	Yes	6	Yes	6	Yes	6	Yes	18	Yes	10	Yes	10	Yes	22	Yes	14	Yes	14	No	0		50000	No	Piped water (outside)	Yes	No
661	38	Female	52	99	154	38.3	152	-1.48	Absent	13.5	Negative	Unknown	1	36		Primary	Unknown		Unknown		Unknown		Unknown		Unknown		Unknown		Unknown		Unknown		Unknown		Unknown		No	0	0	30000	No	Piped water (outside)	Yes	Yes
662	38	Female	48	100	134	38.6	152	-1.01	Absent	11.3	Negative	Positive	1	22		Primary	Unknown		Unknown		Unknown		Unknown		Unknown		Unknown		Unknown		Unknown		Unknown		Unknown		Yes	0	0		No	Piped water (outside)	Yes	No
663	17	Female	46	100	145	37.3	135	-.22	Absent	9.800000000000001	Negative	Negative	1	25		Primary	Unknown		Unknown		Unknown		Unknown		Unknown		Unknown		Unknown		Unknown		Unknown		Unknown		No	1	1	35000	No	Piped water (outside)	Yes	Yes
664	10	Male	54	97	125	37.4	150	1.38	Absent	10.8	Negative	Negative	1	26		Secondary	Yes	0	Yes	6	Yes	6	Yes	6	Yes	11	Yes	11	Yes	11	Yes	16	Yes	16	Yes	16	No	0	0		No	Piped water (outside)	Yes	Yes
665	57	Male	48	97	114	37.7	155	-.31	Absent	12.8	Negative	Negative	1	22		Primary	No		Yes	6	Yes	6	Yes	6	Yes	19	Yes	19	Yes	19	Yes	23	Yes	23	Yes	23	No	0	0		No	Piped water (outside)	Yes	No
666	14	Male	41	96	168	36.4	140	-.53	Absent	9.1	Positive	Negative	0	32		Primary	No		No		Yes	7	No		Yes	12	Yes	12	Yes	12	Yes	24	Yes	24	Yes	24	No	0	0	30000	No	Other	Yes	Yes
667	4	Male	52	99	147	36.5	142	1	Absent	12	Negative	Negative	0	22		Secondary	Yes	0	Yes	6	Yes	6	Yes	6	Yes	11	Yes	11	Yes	11	Yes	15	Yes	15	Yes	15	No	0	0	10000	No	Piped water (outside)	Yes	Yes
668	8	Female	51	99	142	36.1	132	-1.14	Absent	10.6	Negative	Negative	1	20		Secondary	No		Yes	6	Yes	6	Yes	6	Yes	10	Yes	10	Yes	10	Yes	14	Yes	14	Yes	14	No	0	0		No	Piped water (outside)	Yes	No
669	17	Female	41	97	135	36.5	160	2.9	Absent	10.1	Negative	Negative	0	31		Primary	Yes	2	Yes	6	Yes	6	Yes	6	Yes	11	Yes	11	Yes	11	Yes	15	Yes	15	Yes	15	No	0	0	100000	No	Piped water (outside)	Yes	Yes
670	32	Male	54	98	143	38.2	149	-.73	Absent	12	Negative	Negative	0	23		Primary	Yes	0	Yes	10	Yes	10	Yes	10	Yes	15	Yes	15	Yes	15	No		Yes	21	Yes	21	No	0		50000	No	Piped water (outside)	Yes	Yes
671	4	Male	68	98	135	38.5	150	5.96	Absent	10.4	Negative	Negative	0	32		Secondary	Yes	0	Yes	7	Yes	7	Yes	7	Yes	12	Yes	12	Yes	12	Yes	17	Yes	17	Yes	17	No	0		50000	No	Piped water (outside)	Yes	No
672	51	Male	42	100	126	37.2	180	1.01	Absent	12.9	Negative	Negative	0	33		Primary	Yes	0	Yes	6	Yes	6	Yes	6	Yes	17	Yes	17	Yes	17	Yes	21	Yes	21	Yes	34	No	0	1		No	Piped water (outside)	Yes	Yes
673	4	Female	50	99	148	36.3	157	2.13	Absent	9.6	Negative	Negative	1	24		Tertiary	Yes	0	Yes	7	Yes	7	Yes	7	Yes	13	Yes	13	Yes	13	Yes	17	Yes	17	Yes	17	No	0	0	50000	No	Piped water (outside)	Yes	Yes
674	19	Female	46	100	157	36.2	134	.32	Absent	11.7	Negative	Negative	1	25		Secondary	Yes	0	Yes	6	Yes	6	Yes	6	Yes	10	Yes	10	Yes	10	Yes	18	Yes	15	Yes	15	No	0	0	30000	No	Piped water (outside)	No	Yes
675	17	Female	40	98	136	37.9	145	.53	Absent	10	Positive	Negative	1	24		Primary	Yes	0	Yes	12	Yes	7	Yes	7	Yes	18	Yes	12	Yes	12	Yes	28	Yes	18	Yes	18	No	0	0		No	Piped water (outside)	Yes	Yes
676	28	Male	47	100	160	36.6	152	-.52	Absent	9.699999999999999	Positive	Negative	0	27		Primary	Yes	0	Unknown		Unknown		Unknown		Unknown		Unknown		Unknown		Unknown		Unknown		Unknown		No	0	0	15000	No	Piped water (outside)	Yes	Yes
677	15	Male	52	100	142	36.7	150	.26	Absent	9.9	Negative	Negative	0	23		Secondary	Unknown		Unknown		Unknown		Unknown		Unknown		Unknown		Unknown		Unknown		Unknown		Unknown		No	0	1		No	Piped water (outside)	Yes	No
678	18	Female	68	96	166	37.6	140	-.34	Absent	12.2	Negative	Negative	1	22		Secondary	Unknown		Unknown		Unknown		Unknown		Unknown		Unknown		Unknown		Unknown		Unknown		Unknown		No	0		40000	No	Piped water (outside)	Yes	No
679	28	Male	42	100	166	38	165	.34	Absent	13.1	Positive	Positive	0	30		Secondary	Unknown		Unknown		Unknown		Unknown		Unknown		Unknown		Unknown		Unknown		Unknown		Unknown		No	0	0		No	Piped water (outside)	Yes	Yes
680	18	Female	56	100	104	37.2	148	-.8	Absent	12.2	Negative	Negative	0	32		Tertiary	No		Yes	6	Yes	6	Yes	6	Yes	11	Yes	11	Yes	11	Yes	16	Yes	16	Yes	16	No	0	0		No	Piped water (outside)	Yes	No
681	13	Male	42	98	110	36.7	152	.87	Absent	12	Negative	Negative	0	32		Secondary	Yes	0	Yes	6	Yes	6	Yes	6	Yes	10	Yes	10	Yes	10	Yes	15	Yes	15	Yes	15	No	0	0	45000	No	Piped water (outside)	Yes	Yes
682	2	Male	54	100	156	36.5	146	1.74	Absent	11.8	Negative	Negative	0	23		Secondary	Yes	1	Yes	6	Yes	6	Yes	6	No		No		No								No	0	0	35000	No	Piped water (outside)	Yes	No
683	5	Female	70	98	144	40.3	145	.3	Absent	9.1	Negative	Negative	0	22		Secondary	Yes	0	Yes	6	Yes	6	Yes	6	Yes	11	Yes	11	Yes	11	Yes	16	Yes	16	Yes	16	No	0	0		No	Piped water (outside)	Yes	No
684	48	Female	54	99	167	38.2	160	.84	Absent	12.1	Positive	Negative	1	23		Primary	Unknown		Unknown		Unknown		Unknown		Unknown		Unknown		Unknown		Unknown		Unknown		Unknown		No	0	0	70000	No	Piped water (outside)	Yes	No
685	4	Male	53	100	149	36.6	141	-1.41	Absent	10.7	Negative	Negative	1	35		None	Yes	1	Yes	7	Yes	7	Yes	7	Yes	12	Yes	12	Yes	12	Yes	18	Yes	18	Yes	18	No	0	0	10000	No	Piped water (outside)	Yes	Yes
686	40	Male	58	100	134	36.2	140	-.42	Absent	13	Negative	Negative	0	28		Primary	Yes	1	Yes	7	Yes	7	Yes	7	Yes	12	Yes	12	Yes	12	Yes	18	Yes	18	Yes	18	No	0	0	20000	No	Piped water (outside)	Yes	Yes
687	16	Female	56	100	146	36.2	157	.76	Absent	10.3	Negative	Negative	1	25		Secondary	Yes	0	Yes	6	Yes	6	Yes	6	Yes	10	Yes	10	Yes	10	Yes	14	Yes	14	Yes	14	No	0	0	30000	No	Piped water (outside)	Yes	Yes
688	21	Female	47	99	139	36.7	137	.23	Absent	10.8	Negative	Negative	1	22		Secondary	Yes	0	Yes	6	Yes	6	Yes	6	Yes	10	Yes	10	Yes	10	Yes	15	Yes	15	Yes	15	No	0	0	20000	No	Piped water (outside)	Yes	No
689	31	Female	42	99	124	37.5	160	.35	Absent	10.2	Negative	Negative	1	28		Secondary	Unknown		Unknown		Unknown		Unknown		Unknown		Unknown		Unknown		Unknown		Unknown		Unknown		No	0	0	20000	No	Piped water (outside)	Yes	Yes
690	25	Female	60	98	170	39.7	147	-.35	Absent	9.6	Negative	Negative	1	21		Primary	Unknown		Unknown		Unknown		Unknown		Unknown		Unknown		Unknown		Unknown		Unknown		Unknown		No	1	1		Yes	Piped water (outside)	Yes	No
691	20	Male	46	99	147	37	154	-1.4	Absent	11.2	Negative	Negative	0	20		Secondary	Unknown		Unknown		Unknown		Unknown		Unknown		Unknown		Unknown		Unknown		Unknown		Unknown		No	0	0	10000	No	Piped water (outside)	Yes	Yes
692	10	Female	51	99	154	38.3	141	-.09	Absent	8.9	Negative	Negative	0	35		Primary	No		Yes	7	Yes	7	Yes	7	Unknown		Unknown		Unknown		Unknown		Unknown		Unknown		No	0	0		No	Surface well/other well	Yes	Yes
693	14	Male	48	99	147	36.3	154	1.42	Absent	9.9	Negative	Negative	1	18		Secondary	Unknown		Unknown		Unknown		Unknown		Unknown		Unknown		Unknown		Unknown		Unknown		Unknown		No	0	0		No	Piped water (outside)	Yes	No
694	17	Female	42	97	152	37.9	138	-1.56	Absent	10.2	Negative	Negative	0	24		Primary	Yes	1	Yes	8	Yes	8	Yes	8	Yes	12	Yes	12	Yes	12	Yes	18	Yes	18	Yes	18	No	0	0	30000	No	Piped water (outside)	Yes	Yes
695	52	Female	42	99	114	36.6	160	-.88	Absent	10.4	Negative	Unknown	1	30		Primary	Unknown		Unknown		Unknown		Unknown		Unknown		Unknown		Unknown		Unknown		Unknown		Unknown		No	0	0		No	Piped water (outside)	Yes	No
696	14	Female	56	94	163	38.5	152	.97	Absent	10	Negative	Negative	0	35		Primary	Yes	1	Yes	6	Yes	6	Yes	6	Yes	10	Yes	10	Yes	10	Yes	15	Yes	15	Yes	15	No	0	0		No	Piped water (outside)	Yes	No
697	6	Female	50	97	144	36.4	141	.83	Absent	11.9	Negative	Negative	0	22		Primary	Yes	0	Yes	7	Yes	7	Yes	7	Yes	12	Yes	12	Yes	12	Yes	18	Yes	18	Yes	18	No	0	0		No	Piped water (outside)	Yes	Yes
698	24	Male	50	100	170	37.5	171	2.95	Absent	11.4	Negative	Negative	0	24		Primary	Unknown		Unknown		Unknown		Unknown		Unknown		Unknown		Unknown		Unknown		Unknown		Unknown		No	0	0	31000	No	Piped water (outside)	Yes	Yes
699	7	Female	58	99	149	36.8	146	1.93	Absent	10	Negative	Negative	0	31		Primary	Yes	1	Yes	6	Yes	6	Yes	6	Yes	10	Yes	10	Yes	10	Yes	14	Yes	14	Yes	14	No	0			No	Piped water (inside)	Yes	Yes
700	28	Female	40	98	142	37.1	157	-.33	Absent	10.4	Negative	Negative	1	25		Secondary	No		Yes	6	Yes	6	Yes	6	Yes	11	Yes	11	Yes	11	Yes	14	Yes	14	Yes	14	No	0	0		No	Piped water (outside)	Yes	No
701	4	Male	68	98	142	36.1	142	1.86	Absent	11.3	Negative	Negative	1	21		Secondary	Yes	0	Yes	6	Yes	6	Yes	6	Yes	11	Yes	11	Yes	11	Yes	15	Yes	15	Yes	15	No	0	0	150000	No	Piped water (outside)	Yes	No
702	20	Female	48	98	131	38.8	145	-.5	Absent	11.1	Negative	Negative	1	26		Primary	No		Yes	5	Yes	5	Yes	6	Yes	11	Yes	11	Yes	11	Yes	15	Yes	15	Yes	15	No				No	Piped water (outside)	Yes	Yes
703	37	Female	54	97	157	40	150	-.63	Absent	11.2	Negative	Negative	1	23		Primary	Unknown		Unknown		Unknown		Unknown		Unknown		Unknown		Unknown		Unknown		Unknown		Unknown		No	0	0		No	Piped water (outside)	Yes	Yes
704	6	Male	68	99	160	38.7	155	1.06	Absent	8.6	Positive	Negative	0	37		Primary	Yes	1	Yes	6	Yes	6	Yes	6	Yes	10	Yes	10	Yes	10	Yes	14	Yes	14	Yes	14	No	0	0	100000	No	Piped water (outside)	Yes	Yes
705	11	Female	58	99	149	37.3	148	1.98	Absent	11.3	Negative	Negative	0	21		Secondary	Yes	1	No		Yes	6	Yes	6	Yes	10	Yes	10	Yes	10	Yes	16	Yes	16	Yes	16	No	0	0	40000	No	Surface well/other well	Yes	Yes
706	53	Female	40	95	121	39.6	154	-.9	Absent	12.7	Negative	Negative	0	37		None	Yes	0	Yes	6	Yes	6	Yes	6	Yes	10	Yes	10	Yes	10	Yes	15	Yes	15	Yes	15	No	0	0		No	Piped water (outside)	Yes	Yes
707	4	Female	54	100	132	36.6	142	.54	Absent	11.3	Negative	Negative	0	25		Secondary	Yes	0	Yes	5	Yes	5	Yes	5	Yes	10	Yes	10	Yes	10	Yes	14	Yes	14	Yes	14	No	0	0	5000	No	Tube/Deep tube well	Yes	Yes
708	4	Female	52	100	146	36.4	130	-1.28	Absent	11.5	Negative	Negative	1	23		Primary	Yes	1	Yes	6	Yes	6	Yes	6	Yes	11	Yes	11	Yes	11	Yes	15	Yes	15	Yes	15	No	0	0		Yes	Piped water (outside)	Yes	No
709	14	Female	42	100	142	36.2	154	.42	Absent	10.7	Negative	Negative	0	29		Primary	Yes	0	Yes	6	Yes	6	Yes	6	Yes	12	Yes	12	Yes	12	Yes	18	Yes	18	Yes	18	No	0	0		No	Piped water (outside)	Yes	Yes
710	4	Male	56	100	110	36.2	145	1.1	Absent	11.3	Negative	Negative	0	26		Primary	Yes	0	Yes	6	Yes	6	Yes	6	Yes	10	Yes	10	Yes	10	No		No		No		No	0	0		No	Piped water (outside)	Yes	No
711	10	Female	52	99	163	38.5	137	-.06	Absent	8.199999999999999	Negative	Negative	0	20		Secondary	Yes	3	Yes	7	Yes	7	Yes	7	Yes	11	Yes	11	Yes	11	No		No		No		No	0	0		No	Other	Yes	Yes
712	11	Female	51	98	129	36.5	145	.3	Absent	11.2	Negative	Negative	1	37		Primary	Yes	0	Yes	7	Yes	7	Yes	7	Yes	11	Yes	11	Yes	11	Yes	15	Yes	15	Yes	15	No	0	0	100000	No	Piped water (outside)	Yes	Yes
713	9	Male	56	98	156	37.8	145	-1.23	Absent	10.4	Negative	Negative	0	25		Secondary	Unknown		Unknown		Unknown		Unknown		Unknown		Unknown		Unknown		Unknown		Unknown		Unknown		Yes	0			No	Piped water (outside)	Yes	No
714	15	Male	44	95	127	37.7	153	.61	Absent	8.4	Negative	Negative	1	30		Primary	Yes	0	Yes	7	Yes	7	Yes	7	Yes	13	Yes	13	Yes	13	Yes	17	Yes	17	Yes	17	No	0	0		No	Piped water (outside)	Yes	Yes
715	30	Male	57	100	137	37.2	141	-.48	Absent	11.9	Negative	Negative	0	36		Primary	Unknown		Unknown		Unknown		Unknown		Unknown		Unknown		Unknown		Unknown		Unknown		Unknown		No	0			No	Piped water (outside)	Yes	No
716	31	Female	54	98	145	38.5	157	.23	Absent	11.6	Negative	Negative	0	29		Secondary	Unknown		Unknown		Unknown		Unknown		Unknown		Unknown		Unknown		Unknown		Unknown		Unknown		Yes	0	0	75000	No	Piped water (outside)	Yes	Yes
717	39	Male	42	99	156	37.3	150	2.2	Absent	11.6	Negative	Negative	1	24		Secondary	Unknown		Unknown		Unknown		Unknown		Unknown		Unknown		Unknown		Unknown		Unknown		Unknown		Yes	1	1		No	Piped water (outside)	Yes	No
718	12	Female	40	99	158	37	145	-.16	Absent	11.2	Negative	Negative	1	23		Secondary	Yes	0	Yes	5	Yes	5	Yes	5	Yes	9	Yes	9	Yes	9	Yes	14	Yes	14	Yes	14	No	0	0		No	Piped water (outside)	Yes	No
719	49	Male	46	99	125	39.5	169	-1.07	Absent	12.9	Positive	Negative	1	22		Secondary	Unknown		Unknown		Unknown		Unknown		Unknown		Unknown		Unknown		Unknown		Unknown		Unknown		Yes	0	0		Yes	Piped water (outside)	Yes	Yes
720	10	Male	58	99	138	36.3	138	-.67	Absent	8.5	Negative	Negative	1	22		Secondary	No		Yes	6	Yes	6	Yes	6	Yes	11	Yes	11	Yes	11	Yes	15	Yes	15	Yes	15	Yes	0	0	50000	No	Piped water (outside)	Yes	No
721	13	Female	54	97	160	36.6	130	-.49	Absent	10.6	Negative	Negative	1	19		Primary	No		Yes	6	Yes	6	Yes	6	Yes	10	Yes	10	Yes	10	Yes	14	Yes	14	Yes	14	No	0	0		Yes	Piped water (outside)	Yes	Yes
722	15	Female	50	100	173	35.6	166	1.47	Absent	8.9	Negative	Negative	0	23		Tertiary	Yes	0	Yes	6	Yes	6	Yes	6	Yes	10	Yes	10	Yes	10	Yes	15	Yes	15	Yes	15	No	0	0	60000	No	Piped water (outside)	Yes	No
723	9	Male	56	98	148	36	136	-.5	Absent	10.3	Negative	Negative	1	23		Primary	No		Yes	9	Yes	9	Yes	9	Yes	15	Yes	15	Yes	15	Yes	21	Yes	21	Yes	21	Yes	0	0	45000	No	Piped water (outside)	Yes	Yes
724	31	Male	41	100	144	38.6	144	-1.04	Absent	11.6	Negative	Negative	0	23		Primary	No		Yes	18	Yes	18	Yes	18	Yes	23	Yes	23	Yes	23	No		No		No		No	0	0	15000	No	Tube/Deep tube well	Yes	Yes
725	43	Male	40	97	118	39.6	168	.77	Absent	11.6	Negative	Negative	0	37		Primary	Yes	0	Yes	8	Yes	8	Yes	8	Yes	13	Yes	13	Yes	13	Yes	17	Yes	17	Yes	17	No	0	0		Yes	Piped water (outside)	Yes	Yes
726	28	Female	40	99	112	37.5	151	-.43	Absent	10.9	Negative	Negative	0	22		Secondary	Unknown		Unknown		Unknown		Unknown		Unknown		Unknown		Unknown		Unknown		Unknown		Unknown		No	0	0		No	Piped water (outside)	Yes	Yes
727	17	Female	54	99	119	36.2	140	-.98	Absent	10.5	Negative	Negative	0	23		None	Yes	1	Yes	6	Yes	6	Yes	6	Yes	11	Yes	11	Yes	11	Yes	16	Yes	16	Yes	16	No	0	0		No	Piped water (outside)	Yes	No
728	17	Female	42	99	157	37.5	165	1.61	Absent	10.8	Positive	Negative	1	22		Secondary	Yes	0	Yes	7	Yes	7	Yes	7	Yes	12	Yes	12	Yes	12	Yes	16	Yes	16	Yes	16	No	0	0	50000	Yes	Piped water (outside)	Yes	No
729	27	Female	46	98	126	36.8	153	1.33	Absent	9.1	Negative	Negative	0	34		Primary	No		No		Yes	11	Yes	7	Yes	11	No		Yes	11	Yes	17	Yes	17	Yes	17	No	0	0	45000	No	Piped water (outside)	Yes	Yes
730	32	Male	48	100	125	36.6	150	.22	Absent	10.6	Negative	Negative	0	22		Secondary	Unknown		Unknown		Unknown		Unknown		Unknown		Unknown		Unknown		Unknown		Unknown		Unknown		No	0	0	5000	No	Piped water (outside)	Yes	Yes
731	10	Female	52	100	162	36.1	167	1.49	Absent	10.3	Negative	Negative	1	22		Secondary	Yes	0	Yes	6	Yes	6	Yes	6	Yes	10	Yes	10	Yes	10	Yes	15	Yes	15	Yes	15	No	0	0	100000	No	Piped water (outside)	Yes	No
732	53	Male	40	98	124	37.2	171	.42	Absent	10.6	Negative	Negative	1	23		Primary	Unknown		Unknown		Unknown		Unknown		Unknown		Unknown		Unknown		Unknown		Unknown		Unknown		No	0	0		No	Piped water (outside)	Yes	Yes
733	21	Male	44	100	129	38	151	-.05	Absent	11.1	Negative	Negative	1	30		Primary	Unknown		Unknown		Unknown		Unknown		Unknown		Unknown		Unknown		Unknown		Unknown		Unknown		No	0	0		Yes	Piped water (outside)	Yes	Yes
734	20	Female	58	97	149	38	139	-.57	Absent	9.5	Negative	Negative	1	28		Tertiary	Yes	0	Yes	7	Yes	7	Yes	7	Yes	12	Yes	12	Yes	12	Yes	16	Yes	16	Yes	16	No	0	0	250000	No	Piped water (outside)	Yes	Yes
735	38	Male	48	98	101	37.1	151	-1.35	Absent	10.2	Negative	Negative	0	30		Secondary	Yes	0	Yes	7	Yes	7	Yes	7	Yes	11	Yes	11	Yes	11	Yes	15	Yes	15	Yes	15	No	0	0	5000	No	Piped water (outside)	Yes	No
736	6	Male	50	99	154	35.8	167	2.09	Absent	11	Negative	Negative	0	31		Secondary	No		Yes	12	Yes	12	Yes	12	Yes	19	Yes	19	Yes	19	No		No		No		No	0	0	35000	No	Piped water (outside)	Yes	Yes
737	13	Female	64	96	145	36.7	155	.55	Absent	11	Negative	Negative	0	32		Primary	Yes	0	Yes	6	Yes	6	Yes	6	Yes	11	Yes	11	Yes	11	Yes	15	Yes	15	Yes	15	No	1	1	35000	Yes	Piped water (outside)	Yes	Yes
738	16	Male	41	100	137	36.8	152	2.03	Absent	8.800000000000001	Negative	Negative	0	23		Secondary	Unknown		Unknown		Unknown		Unknown		Unknown		Unknown		Unknown		Unknown		Unknown		Unknown		Yes	0	0		No	Piped water (outside)	Yes	Yes
739	12	Female	52	99	137	36.4	145	1.37	Absent	9.699999999999999	Negative	Negative	0	21		Primary	Unknown		Unknown		Unknown		Unknown		Unknown		Unknown		Unknown		Unknown		Unknown		Unknown		Yes	0	0		Yes	Piped water (inside)	Yes	Yes
740	18	Female	58	99	162	39.1	139	-1.65	Absent	10.7	Negative	Negative	0	27		Primary	Yes	0	Yes	6	Yes	6	Yes	6	Yes	11	Yes	11	Yes	11	Yes	16	Yes	16	Yes	16	No	0	0	10000	No	Piped water (outside)	Yes	Yes
741	20	Female	58	97	142	40.2	154	.73	Absent	11.5	Negative	Negative	1	23		Secondary	Unknown		Unknown		Unknown		Unknown		Unknown		Unknown		Unknown		Unknown		Unknown		Unknown		No	1	1	150000	No	Piped water (outside)	Yes	Yes
742	31	Male	44	98	147	36.4	164	2.23	Absent	12.6	Negative	Negative	0	31		Secondary	Unknown		Unknown		Unknown		Unknown		Unknown		Unknown		Unknown		Unknown		Unknown		Unknown		No	0	0		No	Piped water (outside)	Yes	No
743	27	Female	43	99	130	38	145	-.15	Absent	10.2	Negative	Negative	1	33		Secondary	Yes	0	Yes	7	Yes	7	Yes	7	Yes	11	Yes	11	Yes	11	Yes	16	Yes	16	Yes	16	No	0	0	40000	No	Piped water (outside)	Yes	Yes
744	26	Male	40	100	129	37.7	168	.72	Absent	10.1	Negative	Unknown	1	24		Primary	Unknown		Unknown		Unknown		Unknown		Unknown		Unknown		Unknown		Unknown		Unknown		Unknown		No	0	0		No	Piped water (outside)	Yes	No
745	56	Female	56	100	144	39.4	159	-.4	Absent	12.2	Positive	Positive	1	27		Secondary	Unknown		Unknown		Unknown		Unknown		Unknown		Unknown		Unknown		Unknown		Unknown		Unknown		No	0	0		No	Piped water (outside)	Yes	Yes
746	17	Male	56	97	143	37.7	152	.59	Absent	8.800000000000001	Negative	Negative	1	20		Primary	Unknown		Unknown		Unknown		Unknown		Unknown		Unknown		Unknown		Unknown		Unknown		Unknown		No	0		20000	No	Piped water (outside)	Yes	Yes
747	3	Male	55	100	159	38	136	-.26	Absent	9.800000000000001	Negative	Negative	0	22		Primary	Yes	1	Yes	6	Yes	6	Yes	6	Yes	13	Yes	13	Yes	13							No	0	0		No	Piped water (outside)	Yes	Yes
748	5	Female	60	100	133	36.7	140	-.02	Absent	11.3	Negative	Negative	0	22		Secondary	Yes	1	Yes	6	Yes	6	Yes	6	Yes	12	Yes	12	Yes	12	Yes	17	Yes	17	Yes	17	No	0	0	25000	No	Piped water (outside)	Yes	No
749	52	Female	42	100	134	37.1	160	.35	Absent	11.5	Negative	Negative	1	31		Primary	Unknown		Unknown		Unknown		Unknown		Unknown		Unknown		Unknown		Unknown		Unknown		Unknown		No	0	0	100000	No	Piped water (outside)	Yes	Yes
750	8	Male	50	100	159	36.9	142	-.51	Absent	11.9	Negative	Negative	0	18		Primary	Unknown		Unknown		Unknown		Unknown		Unknown		Unknown		Unknown		Unknown		Unknown		Unknown		No	0	0		No	Piped water (outside)	Yes	No
751	40	Male	42	100	129	36.4	158	-1.13	Absent	13.2	Negative	Unknown	1	21		Secondary	Unknown		Unknown		Unknown		Unknown		Unknown		Unknown		Unknown		Unknown		Unknown		Unknown		No	0	0		No	Piped water (outside)	Yes	No
752	27	Female	54	99	144	37.4	155	-.53	Absent	12.2	Negative	Negative	1	22		Primary	Unknown		Unknown		Unknown		Unknown		Unknown		Unknown		Unknown		Unknown		Unknown		Unknown		No				No	Piped water (outside)	Yes	No
753	17	Female	44	99	149	37.5	160	1.43	Absent	10.8	Negative	Negative	0	23		Secondary	Yes	0	Yes	7	Yes	7	Yes	7	Yes	12	Yes	12	Yes	12	Yes	16	Yes	16	Yes	16	No	0	0	62000	No	Piped water (outside)	Yes	No
754	11	Male	54	95	135	36	159	.87	Absent	10.8	Negative	Negative	1	20		Secondary	Yes	0	Yes	4	Yes	4	Yes	4	Yes	9	Yes	9	Yes	9	Yes	18	Yes	18	Yes	18	No	0	1		No	Piped water (outside)	Yes	No
755	52	Male	42	100	123	37	160	1.3	Absent	12.2	Negative	Unknown	1		Unknown	Unknown	Unknown		Unknown		Unknown		Unknown		Unknown		Unknown		Unknown		Unknown		Unknown		Unknown		No	0	1		No	Piped water (outside)	Yes	No
756	43	Male	48	98	161	37.1	154	-2.11	Absent	12.8	Negative	Negative	1	27		Secondary	Unknown		Unknown		Unknown		Unknown		Unknown		Unknown		Unknown		Unknown		Unknown		Unknown		No	0			No	Piped water (outside)	Yes	No
757	11	Female	52	100	149	37.9	142	1.51	Absent	9.1	Negative	Negative	1	21		Secondary	Yes	1	Yes	6	Yes	6	Yes	6	Yes	11	Yes	11	Yes	11	Yes	15	Yes	15	Yes	15	No				No	Piped water (outside)	Yes	No
758	6	Male	54	100	151	36.1	165	2.2	Absent	10.5	Negative	Negative	1	29		Secondary	Yes	1	Yes	6	Yes	6	Yes	6	Yes	10	Yes	10	Yes	10	Yes	15	Yes	15	Yes	15	No	0	0		No	Piped water (outside)	Yes	Yes
759	6	Female	54	99	145	36.6	140	.76	Absent	10	Negative	Negative	1	22		Primary	Yes	1	Yes	7	Yes	7	Yes	7	Yes	12	Yes	12	Yes	12	Yes	17	Yes	17	Yes	17	No	0	0		Yes	Piped water (outside)	Yes	No
760	8	Female	58	100	151	38.4	150	.44	Absent	11.3	Negative	Negative	1	27		Primary	Yes	0	Yes	6	Yes	6	Yes	6	Yes	11	Yes	11	Yes	11	Yes	17	Yes	17	Yes	17	No	0	0	60000	No	Piped water (outside)	Yes	No
761	39	Female	50	100	142	36.4	162	.5	Absent	13.3	Negative	Negative	1	22		Primary	Unknown		Unknown		Unknown		Unknown		Unknown		Unknown		Unknown		Unknown		Unknown		Unknown		No	0	0	40000	No	Piped water (outside)	Yes	Yes
762	27	Female	56	100	150	37.7	150	.18	Absent	11.6	Negative	Negative	0	27		Secondary	Unknown		Unknown		Unknown		Unknown		Unknown		Unknown		Unknown		Unknown		Unknown		Unknown		No	0			No	Piped water (inside)	Yes	No
763	36	Female	46	96	162	36.9	160	.97	Absent	11.7	Negative	Negative	0	23		Secondary	Unknown		Unknown		Unknown		Unknown		Unknown		Unknown		Unknown		Unknown		Unknown		Unknown		No	0	0		No	Piped water (outside)	Yes	Yes
764	38	Female	40	96	151	38	154	-.78	Absent	11.3	Negative	Positive	1	24		Secondary	Unknown		Unknown		Unknown		Unknown		Unknown		Unknown		Unknown		Unknown		Unknown		Unknown		No	1	1		Unknown	Piped water (outside)	Yes	Yes
765	23	Female	41	98	157	36.6	157	1.86	Absent	11.4	Negative	Negative	0	22		Secondary	Yes	0	Yes	6	Yes	6	Yes	6	Yes	11	Yes	11	Yes	11	Yes	16	Yes	16	Yes	16	No	0	1	50000	No	Piped water (outside)	Yes	No
766	21	Female	48	98	147	37.5	152	-.21	Absent	11.1	Negative	Negative	0	26		Secondary	Yes	0	Yes	7	Yes	7	Yes	7	Yes	12	Yes	12	Yes	12	Yes	17	Yes	17	Yes	17	No	0	0	200000	No	Piped water (outside)	Yes	Yes
767	14	Male	56	98	137	37.8	143	1.02	Absent	10.9	Negative	Negative	1	25		Secondary	Yes	0	Yes	7	Yes	7	Yes	7	Yes	12	Yes	12	Yes	12	Yes	18	Yes	18	Yes	18	No	0	0		No	Piped water (inside)	Yes	No
768	20	Female	40	97	124	37.1	161	1.65	Absent	12.7	Negative	Negative	0	20		Secondary	No		Yes	6	Yes	6	Yes	6	Yes	10	Yes	10	Yes	10	Yes	20	Yes	20	Yes	20	No	0	0	52000	No	Piped water (outside)	Yes	No
769	38	Female	42	99	148	38.8	172	.82	Absent	9.1	Negative	Unknown	0	27		Secondary	Unknown		Unknown		Unknown		Unknown		Unknown		Unknown		Unknown		Unknown		Unknown		Unknown		No	0	0		No	Piped water (outside)	Yes	No
770	3	Male	54	100	154	37.1	144	1.1	Absent	11.9	Negative	Negative	1	18		Primary	Yes	1	Yes	5	Yes	5	Yes	5	Yes	9	Yes	9	Yes	9							No	0	0		Yes	Other	Yes	No
771	14	Male	52	99	144	37.2	151	-.08	Absent	12.5	Negative	Negative	0	22		Secondary	Yes	0	Yes	8	Yes	8	Yes	8	Yes	12	Yes	12	Yes	12	Yes	19	Yes	19	Yes	19	Yes	0	0		No	Piped water (outside)	Yes	No
772	5	Female	51	99	152	37.4	159	1.9	Absent	10.2	Negative	Negative	1	23		Secondary	Yes	1	Yes	6	Yes	6	Yes	6	Yes	13	Yes	13	Yes	13	Yes	17	Yes	17	Yes	17	No	0	0	55000	No	Piped water (outside)	Yes	Yes
773	5	Female	50	99	138	38.1	150	2.63	Absent	10.2	Negative	Negative	0	20		Secondary	Yes	0	Yes	6	Yes	6	Yes	6	Yes	10	Yes	10	Yes	10	Yes	18	Yes	14	Yes	18	No	0	0		No	Piped water (outside)	Yes	No
774	3	Female	55	100	149	36.8	130	.85	Absent	8.699999999999999	Negative	Negative	0	20		Secondary	Yes	4	Yes	7	Yes	7	Yes	7	Yes	12	Yes	12	Yes	12							No	0	0	30000	No	Piped water (outside)	Yes	No
775	3	Female	50	100	153	36.5	137	-.3	Absent	10.8	Negative	Negative	1	25		Primary	Yes	0	Yes	6	Yes	6	Yes	6	Yes	13	Yes	15	Yes	15	Yes	15	No		No		No	0	0		No	Piped water (outside)	Yes	Yes
776	7	Male	52	100	177	36.9	137	-.46	Present	10	Negative	Negative	1	24		Primary	Yes	1	Yes	6	Yes	6	Yes	6	Yes	11	Yes	11	Yes	11	Yes	15	Yes	15	Yes	15	Yes	0	0		Yes	Piped water (outside)	Yes	No
777	49	Male	42	97	118	37.4	159	.01	Absent	12.4	Negative	Negative	1	25		Primary	Unknown		Unknown		Unknown		Unknown		Unknown		Unknown		Unknown		Unknown		Unknown		Unknown		No	0	0		No	Piped water (outside)	Yes	Yes
778	4	Male	68	100	116	37.6	152	1.65	Absent	9.800000000000001	Negative	Negative	0	29		Tertiary	Yes	2	Yes	6	Yes	6	Yes	6	Yes	10	Yes	10	Yes	10	Yes	15	Yes	15	Yes	15	No	0	0	350000	No	Piped water (outside)	Yes	No
779	3	Male	59	100	134	38.4	125	.98	Absent	10.2	Negative	Negative	0	22		Primary	Yes	0	Yes	7	Yes	7	Yes	7	Yes	12	Yes	12	Yes	12							No	0	0		No	Other	Yes	No
780	5	Female	56	99	151	39.1	145	-.09	Absent	11.4	Negative	Negative	0	29		Secondary	Yes	0	Yes	6	Yes	6	Yes	6	Yes	11	Yes	11	Yes	11	Yes	15	Yes	15	Yes	15	No	0	0	120000	No	Piped water (outside)	Yes	Yes
781	22	Female	52	98	154	37.7	142	-.79	Absent	11.7	Negative	Negative	0	21		Secondary	Yes	1	Yes	6	Yes	6	Yes	6	Yes	11	Yes	11	Yes	11	Yes	15	Yes	15	Yes	15	No	0	0		No	Piped water (outside)	Yes	No
782	22	Female	42	96	126	35.8	150	1.19	Absent	13.7	Negative	Negative	0	23		Secondary	Unknown		Unknown		Unknown		Unknown		Unknown		Unknown		Unknown		Unknown		Unknown		Unknown		No	0	1		No	Piped water (outside)	Yes	No
783	6	Female	58	99	159	36.8	136	-.3	Absent	12.8	Negative	Negative	0	29		Primary	Yes	0	Yes	6	Yes	6	Yes	6	Yes	11	Yes	11	Yes	11	Yes	15	Yes	15	Yes	15	No	0	0		No	Piped water (outside)	Yes	No
784	24	Female	50	100	146	36.6	166	1.6	Absent	11	Negative	Negative	1	30		Primary	Unknown		Unknown		Unknown		Unknown		Unknown		Unknown		Unknown		Unknown		Unknown		Unknown		No	0	0		No	Piped water (outside)	No	Yes
785	29	Male	42	98	149	36.9	137	-1.76	Absent	9.300000000000001	Negative	Negative	1	25		Secondary	Unknown		Unknown		Unknown		Unknown		Unknown		Unknown		Unknown		Unknown		Unknown		Unknown		Yes	0	0	60000	No	Piped water (outside)	Yes	Yes
786	4	Female	52	100	156	36.8	132	-2.09	Absent	11.6	Negative	Negative	0	18		Secondary	Yes	0	Yes	6	Yes	6	Yes	6	Yes	7	Yes	7	Yes	7	Yes	15	Yes	15	Yes	15	No	0	0		No	Piped water (outside)	Yes	Yes
787	10	Male	51	100	139	37.6	156	.07	Absent	10.2	Negative	Negative	1	25		Secondary	Yes	0	Yes	6	Yes	6	Yes	6	Yes	12	Yes	12	Yes	12	Yes	16	Yes	16	Yes	16	No	0	0		No	Piped water (outside)	Yes	Yes
788	17	Female	49	99	150	37	142	.04	Absent	10.5	Negative	Negative	0	31		Primary	Yes	14	Yes	20	Yes	20	Yes	20	Yes	25	Yes	25	Yes	25	Yes	33	Yes	29	Yes	29	No	0	0		No	Piped water (outside)	Yes	Yes
789	5	Female	58	100	162	37.4	146	.21	Absent	11	Negative	Negative	0	18		Secondary	Yes	1	Yes	6	Yes	6	Yes	6	Yes	10	Yes	10	Yes	10	Yes	14	Yes	14	Yes	14	No	0	0	80000	No	Piped water (outside)	Yes	No
790	11	Male	62	99	168	37.5	143	2.66	Absent	9.800000000000001	Negative	Negative	1	34		Primary	Yes	0	Yes	6	Yes	6	Yes	6	Yes	10	Yes	10	Yes	10	Yes	15	Yes	15	Yes	15	No	0			No	Piped water (outside)	Yes	No
791	38	Male	54	97	146	36.7	153	-4.35	Absent	11.2	Negative	Negative	1	29		Primary	Unknown		Unknown		Unknown		Unknown		Unknown		Unknown		Unknown		Unknown		Unknown		Unknown		No	0	0	25000	No	Piped water (outside)	Yes	No
792	12	Female	52	97	192	37.5	145	2.44	Absent	11.8	Negative	Negative	0	26		Secondary	Yes	0	Yes	6	Yes	6	Yes	6	Yes	13	Yes	13	Yes	13	Yes	17	Yes	17	Yes	17	No	0	1		No	Piped water (outside)	Yes	Yes
793	18	Female	66	98	129	37.2	162	2.26	Absent	10.2	Negative	Negative	1	25		None	Unknown		Yes	7	Yes	7	Yes	7	Yes	14	Yes	14	Yes	14	Yes	16	Yes	16	Yes	16	No	0			No	Piped water (inside)	Yes	No
794	43	Male	43	98	122	36.4	150	.57	Absent	11.8	Negative	Negative	0	20		Primary	Yes	1	Yes	7	Yes	7	Yes	7	Yes	16	Yes	17	Yes	17	Yes	25	No		No		No	0	0	20000	No	Piped water (outside)	Yes	No
795	18	Female	54	98	127	36.1	168	-.76	Absent	11.7	Negative	Negative	0	32		Primary	Unknown		Unknown		Unknown		Unknown		Unknown		Unknown		Unknown		Unknown		Unknown		Unknown		No	0		20000	No	Piped water (outside)	Yes	No
796	7	Male	68	99	147	39.7	136	.78	Absent	8.5	Negative	Negative	1	23		Primary	Yes	0	Yes	6	Yes	6	Yes	6	Yes	10	Yes	10	Yes	10	Yes	15	Yes	15	Yes	15	No	1	1	25000	No	Piped water (outside)	Yes	No
797	41	Female	40	100	137	37.2	155	-1.01	Absent	11.9	Negative	Negative	1	27		Primary	Unknown		Unknown		Unknown		Unknown		Unknown		Unknown		Unknown		Unknown		Unknown		Unknown		No	0	0	30000	No	Piped water (outside)	Yes	Yes
798	9	Female	62	99	158	39.1	140	-1.94	Absent	9.5	Negative	Negative	0	32		Secondary	Yes	0	Yes	6	Yes	6	Yes	6	Yes	11	Yes	11	Yes	11	Yes	15	Yes	15	Yes	15	No	0	1		No	Piped water (outside)	Yes	No
799	11	Female	52	99	147	36.4	137	.31	Absent	9.800000000000001	Negative	Negative	1	20		Primary	Yes	1	Yes	6	Yes	6	Yes	6	Yes	10	Yes	10	Yes	10	Yes	14	Yes	14	Yes	14	No	0	0	15000	Yes	Piped water (outside)	Yes	No
800	47	Male	42	97	131	37.9	143	-1.6	Absent	10.7	Positive	Negative	0	23		Secondary	Unknown		Unknown		Unknown		Unknown		Unknown		Unknown		Unknown		Unknown		Unknown		Unknown		No	0	1	20000	No	Piped water (outside)	Yes	No
801	29	Male	54	96	161	37.8	164	.59	Absent	12.6	Negative	Negative	0	21		Secondary	Unknown		Unknown		Unknown		Unknown		Unknown		Unknown		Unknown		Unknown		Unknown		Unknown		No	0	1		No	Piped water (outside)	Yes	Yes
802	31	Male	41	98	144	39.5	170	.53	Absent	10.8	Negative	Negative	1	23		Secondary	Yes	1	Yes	6	Yes	6	Yes	6	Yes	12	Yes	12	Yes	12	Yes	16	Yes	16	Yes	16	No	0	0	150000	No	Piped water (outside)	Yes	No
803	53	Female	42	99	142	38.5	160	-2.03	Absent	11.4	Positive	Negative	0	32		Primary	Yes	4	Yes	8	Yes	8	Yes	8	Yes	12	Yes	12	Yes	12	Yes	16	Yes	16		16	No	0	0	10000	No	Tube/Deep tube well	Yes	Yes
804	38	Male	44	94	128	37.1	157	-.29	Absent	9.4	Negative	Negative	1	26		Primary	No		Yes	5	Yes	5	Yes	5	Yes	9	Yes	9	Yes	9	Yes	14	Yes	14	Yes	14	No	0	0		No	Piped water (outside)	Yes	Yes
805	29	Female	48	98	148	38.3	179	.7	Absent	10	Positive	Negative	0	37		None	Unknown		Unknown		Unknown		Unknown		Unknown		Unknown		Unknown		Unknown		Unknown		Unknown		No	0	0		No	Other	Yes	No
806	53	Female	42	99	118	37.1	140	-.66	Absent	12.3	Negative	Negative	0	23		Primary	Unknown		Unknown		Unknown		Unknown		Unknown		Unknown		Unknown		Unknown		Unknown		Unknown		No	0	0		No	Piped water (outside)	Yes	Yes
807	46	Female	41	100	116	36.5	142	-.6899999999999999	Absent	11.5	Negative	Negative	0	27		Secondary	Unknown		Unknown		Unknown		Unknown		Unknown		Unknown		Unknown		Unknown		Unknown		Unknown		No	0	0		No	Piped water (outside)	Yes	Yes
808	8	Male	50	100	148	37.6	145	-.13	Absent	8.4	Negative	Negative	0	27		Secondary	No		Yes	6	Yes	6	Yes	6	Yes	10	Yes	10	Yes	10	Yes	15	Yes	15	Yes	15	No	0	1	70000	No	Piped water (outside)	Yes	Yes
809	10	Male	62	99	155	36.1	150	.07	Absent	11.3	Positive	Negative	0	23		Secondary	Yes	0	Yes	6	Yes	6	Yes	6	Yes	10	Yes	10	Yes	10	Yes	15	Yes	15	Yes	15	No	0	0	30000	No	Piped water (outside)	Yes	No
810	7	Female	52	100	150	36.7	140	1.34	Absent	9.199999999999999	Negative	Negative	1	18		Primary	Yes	0	Yes	6	Yes	6	Yes	6	Yes	11	Yes	11	Yes	11	Yes	15	No		Yes	15	No	0	0		No	Piped water (outside)	Yes	No
811	8	Female	58	97	129	37.1	160	.9399999999999999	Absent	10.4	Negative	Negative	1	20		Secondary	Yes	0	Yes	6	Yes	6	Yes	6	Yes	10	Yes	10	Yes	10	Yes	16	Yes	16	Yes	16	No	0	0		No	Piped water (outside)	Yes	No
812	22	Female	46	97	132	37.4	142	1.57	Absent	10.4	Positive	Negative	1	33		Primary	Yes	0	Yes	6	Yes	6	Yes	6	Yes	10	Yes	10	Yes	10	Yes	15	Yes	15	Yes	15	No	0	0	25000	No	Piped water (outside)	Yes	Yes
813	3	Female	58	100	148	36.3	135	-.23	Absent	10.8	Negative	Negative	0	23		Primary	No		Yes	7	Yes	7	Yes	7	Yes	12	Yes	12	Yes	12							No	0	1		No	Piped water (outside)	Yes	Yes
814	12	Male	52	99	136	37.3	144	-.1	Absent	9.800000000000001	Negative	Negative	0	32		Secondary	Yes	0	Yes	6	Yes	6	Yes	6	Yes	11	Yes	11	Yes	11	Yes	16	Yes	16	Yes	16	No	0	0	200000	No	Piped water (outside)	Yes	Yes
815	2	Male	50	100	129	36	116	-2.28	Absent	11.8	Negative	Negative	1	37		Tertiary	Yes	0	Yes	6	Yes	6	Yes	6	Yes	10	Yes	10	Yes	10							No	1	1	150000	No	Piped water (inside)	Yes	No
816	34	Male	40	98	120	36.8	159	1.31	Absent	11.3	Negative	Negative	1	20		Primary	Unknown		Unknown		Unknown		Unknown		Unknown		Unknown		Unknown		Unknown		Unknown		Unknown		No				No	Piped water (outside)	Yes	Yes
817	19	Female	56	99	177	39.4	150	1.67	Absent	9.1	Negative	Negative	0	32		Secondary	Unknown		Unknown		Unknown		Unknown		Unknown		Unknown		Unknown		Unknown		Unknown		Unknown		No	0		50000	Yes	Piped water (outside)	Yes	No
818	2	Female	60	100	160	37.7	135	2.88	Absent	10.5	Negative	Negative	0	24		None	Yes	0	Yes	6	Yes	6	Yes	6	No		No		No								No	0	0		Yes	Piped water (outside)	Yes	Yes
819	4	Male	50	94	170	38.1	130	.96	Absent	9.4	Negative	Negative	1	32		Secondary	Yes	1	Yes	9	Yes	9	Yes	9	Yes	13	Yes	13	Yes	13	Yes	17	Yes	17	Yes	17	Yes	0	0		No	Piped water (outside)	Yes	Yes
820	5	Male	50	99	142	36	147	.99	Absent	11	Negative	Negative	1	24		Secondary	Yes	0	Yes	7	Yes	7	Yes	7	Yes	11	Yes	11	Yes	11	Yes	15	Yes	15	Yes	15	No	0	0	30000	No	Piped water (outside)	Yes	No
821	23	Male	42	99	110	37.2	152	-.04	Absent	10.4	Negative	Negative	0	21		Secondary	Unknown		Unknown		Unknown		Unknown		Unknown		Unknown		Unknown		Unknown		Unknown		Unknown		No	0	0		No	Piped water (outside)	Yes	No
822	17	Female	70	98	173	39.3	150	-.16	Absent	11.1	Negative	Negative	0	35		Primary	Yes	0	Yes	6	Yes	6	Yes	6	Yes	10	Yes	10	Yes	10	Yes	14	Yes	14	Yes	14	No	0			No	Tube/Deep tube well	Yes	No
823	27	Female	41	99	103	36.5	150	0	Absent	12.1	Negative	Negative	1	36		Tertiary	Yes	0	Yes	20	Yes	6	Yes	6	Yes	10	Yes	10	Yes	10	Yes	16	Yes	16	Yes	16	No	0	0	25000	No	Piped water (inside)	Yes	No
824	8	Female	62	98	166	37.5	135	-.09	Absent	10.1	Negative	Negative	0	36		Secondary	Yes	1	Yes	6	Yes	6	Yes	6	Yes	10	Yes	10	Yes	10	Yes	15	Yes	15	Yes	15	No	0		60000	No	Piped water (outside)	Yes	No
825	10	Male	55	99	119	36.8	160	1.06	Absent	10.2	Negative	Negative	1	25		Secondary	Yes	0	Yes	6	Yes	6	Yes	6	Yes	10	Yes	10	Yes	10	Yes	15	Yes	15	Yes	15	No	1	1	28000	No	Piped water (outside)	Yes	Yes
826	32	Male	48	100	123	36.8	162	.8	Absent	11.9	Negative	Negative	0	37		Secondary	No		Yes	6	Yes	6	Yes	6	Yes	11	Yes	11	Yes	11	Yes	16	Yes	16	Yes	16	No	0	0	100000	No	Piped water (outside)	Yes	Yes
827	17	Female	40	98	158	37.2	136	-1.28	Absent	12	Negative	Negative	0	20		Secondary	Unknown		Unknown		Unknown		Unknown		Unknown		Unknown		Unknown		Unknown		Unknown		Unknown		No	0	0	20000	Yes	Piped water (outside)	Yes	No
828	20	Male	60	98	157	38.5	154	.25	Absent	11	Negative	Negative	0	24		Secondary	Unknown		Unknown		Unknown		Unknown		Unknown		Unknown		Unknown		Unknown		Unknown		Unknown		No	0	0		No	Piped water (outside)	Yes	Yes
829	46	Female	42	99	112	36.6	155	-.79	Absent	10.9	Negative	Negative	0	32		Secondary	Unknown		Unknown		Unknown		Unknown		Unknown		Unknown		Unknown		Unknown		Unknown		Unknown		No	0	0	35000	No	Piped water (outside)	Yes	Yes
830	6	Male	66	98	170	39.3	137	-.63	Absent	10.4	Positive	Negative	1	32		Primary	Unknown		Unknown		Unknown		Unknown		Unknown		Unknown		Unknown		Unknown		Unknown		Unknown		Yes	0			No	Piped water (outside)	Yes	No
831	49	Male	44	100	109	37.1	161	-.95	Absent	12.4	Negative	Positive	1	25		Primary	Unknown		Unknown		Unknown		Unknown		Unknown		Unknown		Unknown		Unknown		Unknown		Unknown		No	0	0		No	Piped water (outside)	Yes	Yes
832	23	Female	46	99	152	37.1	152	.44	Absent	10.8	Negative	Negative	1	26		Secondary	Yes	0	Yes	6	Yes	6	Yes	6	Yes	13	Yes	13	Yes	13	Yes	15	Yes	15	Yes	15	No			45000	Yes	Piped water (outside)	Yes	Yes
833	2	Female	52	100	155	37	138	1.79	Absent	9.9	Negative	Negative	1	22		Primary	Yes	1	Yes	5	Yes	5	Yes	5	Yes	9	Yes	9	Yes	9							No	0	0		No	Piped water (outside)	Yes	Yes
834	32	Female	55	99	114	37.9	157	.54	Absent	10.7	Negative	Negative	1	22		Primary	Unknown		Unknown		Unknown		Unknown		Unknown		Unknown		Unknown		Unknown		Unknown		Unknown		No	0	0	30000	No	Piped water (outside)	Yes	Yes
835	12	Male	51	98	145	37	193	2.66	Absent	9.1	Negative	Negative	1	20		Secondary	Yes	0	Yes	6	Yes	6	Yes	6	Yes	22	Yes	13	Yes	13	Yes	18	Yes	18	Yes	18	No	0	0	12000	No	Piped water (outside)	Yes	Yes
836	13	Male	52	96	154	37.4	149	.21	Absent	10.7	Negative	Negative	0	31		Secondary	Yes	0	Yes	6	Yes	6	Yes	6	Yes	11	Yes	11	Yes	11	Yes	17	Yes	17	Yes	17	No	0	0		No	Piped water (outside)	Yes	Yes
837	11	Female	51	100	144	39.7	136	-.09	Absent	11.6	Negative	Negative	1	21		Primary	Yes	0	Yes	6	Yes	6	Yes	6	Yes	9	Yes	9	Yes	9	Yes	14	Yes	14	Yes	14	No	0	0		No	Piped water (outside)	Yes	No
838	56	Male	54	100	141	38.3	156	-.84	Absent	12.6	Negative	Negative	0	31		Secondary	Yes	0	Yes	6	Yes	6	Yes	11	Yes	11	Yes	11	Yes	15	Yes	16	Yes	15	Yes	20	No	0	0		No	Piped water (outside)	Yes	No
839	24	Female	46	100	133	37.3	140	1.02	Absent	10.3	Negative	Negative	0	30		Primary	Unknown		Unknown		Unknown		Unknown		Unknown		Unknown		Unknown		Unknown		Unknown		Unknown		No	0	0		No	Piped water (outside)	Yes	Yes
840	17	Male	42	100	109	36.3	140	-1.1	Absent	10.7	Negative	Negative	0	23		Primary	No		Yes	10	Yes	10	Yes	10	Yes	22	Yes	22	Yes	22	No		No		No		No	1	1	24000	No	Piped water (outside)	Yes	Yes
841	8	Male	51	99	154	36.8	145	2.08	Absent	8.1	Negative	Negative	0	22		Tertiary	Yes	2	Yes	6	Yes	6	Yes	6	Yes	10	Yes	10	Yes	10	Yes	17	Yes	17	Yes	17	No	0	0		No	Piped water (outside)	Yes	No
842	16	Male	45	99	141	37	145	-.32	Absent	10.5	Negative	Negative	1	21		Secondary	No		Yes	6	Yes	6	Yes	6	Yes	11	Yes	11	Yes	11	Yes	16	Yes	16	Yes	16	No	0	0	80000	No	Piped water (outside)	Yes	No
843	5	Male	58	96	169	40.1	130	-2.16	Absent	8.5	Positive	Negative	1	22		Secondary	Yes	1	Yes	6	Yes	6	Yes	6	Yes	10	Yes	10	Yes	13	Yes	18	Yes	18	Yes	18	No	0	0		No	Surface well/other well	Yes	Yes
844	15	Female	43	100	162	36.8	125	-1.92	Absent	12.5	Negative	Negative	1	21		Secondary	Unknown		Unknown		Unknown		Unknown		Unknown		Unknown		Unknown		Unknown		Unknown		Unknown		Yes	0	1	80000	No	Piped water (outside)	Yes	Yes
845	12	Female	54	99	135	37.2	149	1.14	Absent	11.5	Negative	Negative	0	20		Primary	Yes	1	Yes	6	Yes	6	Yes	6	Yes	14	Yes	14	Yes	14	Yes	18	Yes	18	Yes	18	Yes	0	0		No	Piped water (outside)	Yes	No
846	8	Male	60	98	109	38.2	169	.57	Absent	10.4	Negative	Negative	1	23		Secondary	Yes	0	Yes	6	Yes	6	Yes	6	Yes	11	Yes	11	Yes	11	Yes	15	Yes	15	Yes	15	No	0	0	10000	No	Piped water (outside)	Yes	Yes
847	4	Male	53	99	130	36.9	160	4.81	Absent	11.2	Negative	Negative	1	20		Secondary	Yes	0	Yes	7	Yes	7	Yes	7	Yes	11	Yes	11	Yes	11	Yes	15	Yes	15	Yes	15	No	0	1	70000	Yes	Piped water (outside)	Yes	Yes
848	3	Female	52	100	148	36.4	132	1.57	Absent	10.6	Negative	Negative	1	23		Primary	Yes	0	Yes	6	Yes	6	Yes	6	Yes	11	Yes	11	Yes	11							No	1	1		No	Piped water (outside)	Yes	No
849	44	Male	42	98	145	37.7	170	.95	Absent	10.4	Negative	Negative	0	37		Primary	Unknown		Unknown		Unknown		Unknown		Unknown		Unknown		Unknown		Unknown		Unknown		Unknown		No	0	0		No	Piped water (outside)	Yes	Yes
850	45	Male	40	97	114	36.6	161	.37	Absent	12.3	Negative	Positive	0	22		Secondary	Unknown		Unknown		Unknown		Unknown		Unknown		Unknown		Unknown		Unknown		Unknown		Unknown		No	0	0		Yes	Piped water (outside)	Yes	Yes
851	39	Female	52	97	150	37.7	170	1.62	Absent	11.3	Negative	Negative	0	27		Primary	Unknown		Unknown		Unknown		Unknown		Unknown		Unknown		Unknown		Unknown		Unknown		Unknown		No	0	0		Unknown	Piped water (outside)	Yes	No
852	15	Male	40	100	165	38.7	136	-.13	Absent	9.5	Negative	Negative	1	28		Secondary	Yes	0	Yes	6	Yes	6	Yes	6	Yes	11	Yes	11	Yes	11	Yes	16	Yes	16	Yes	16	No	0	0	50000	No	Piped water (outside)	Yes	Yes
853	27	Female	58	100	176	39.2	146	.61	Absent	11.6	Negative	Negative	1	25		Secondary	Yes	2	Yes	6	Yes	6	Yes	6	Yes	11	Yes	11	Yes	11	Yes	16	Yes	16	Yes	16	No	0	0	75000	No	Piped water (outside)	Yes	No
854	11	Female	55	100	147	36.7	137	2.12	Absent	11.6	Negative	Negative	1	27		Primary	Yes	0	Yes	7	Yes	7	Yes	7	Yes	13	Yes	13	Yes	13	Yes	20	Yes	20	Yes	20	No	0	0		Yes	Piped water (outside)	Yes	No
855	2	Male	62	99	148	37.3	147	.49	Absent	8.699999999999999	Negative	Negative	0	21		Primary	Unknown		Unknown		Unknown		Unknown		Unknown		Unknown		Unknown								No	0	0	50000	No	Piped water (outside)	Yes	Yes
856	3	Male	68	100	168	37.1	150	1.15	Absent	10.6	Negative	Negative	1	30		Secondary	Yes	0	Yes	7	Yes	7	Yes	7	Yes	11	Yes	11	Yes	11							No	0	0		No	Piped water (outside)	Yes	No
857	57	Female	42	99	101	36.5	160	.08	Absent	12.4	Negative	Negative	1	32		Secondary	Unknown		Unknown		Unknown		Unknown		Unknown		Unknown		Unknown		Unknown		Unknown		Unknown		No	0	0		No	Piped water (outside)	Yes	Yes
858	8	Female	58	99	156	37.5	154	1.97	Absent	10.9	Negative	Negative	0	25		Primary	Unknown		Unknown		Unknown		Unknown		Unknown		Unknown		Unknown		Unknown		Unknown		Unknown		No	0			No	Piped water (outside)	Yes	No
859	55	Male	40	98	112	37.2	161	.3	Absent	9.800000000000001	Negative	Negative	1	27		Primary	Unknown		Unknown		Unknown		Unknown		Unknown		Unknown		Unknown		Unknown		Unknown		Unknown		No	0	0	10000	No	Piped water (outside)	Yes	Yes
860	24	Male	42	98	151	39.2	151	.68	Absent	9.800000000000001	Negative	Negative	1	25		Secondary	No		Yes	11	Yes	11	Yes	11	Yes	15	Yes	15	Yes	15	Yes	19	Yes	19	Yes	19	No	0	0		No	Piped water (outside)	Yes	Yes
861	12	Male	54	98	124	37.5	176	1.48	Absent	9.199999999999999	Negative	Negative	0	24		Primary	Yes	1	Yes	7	Yes	7	Yes	7	Yes	11	Yes	11	Yes	11	Yes	20	Yes	20	Yes	20	No	0	0		No	Piped water (outside)	Yes	Yes
862	3	Female	50	99	152	37.7	158	.46	Absent	10.2	Negative	Negative	0	28		Secondary	Yes	1	Yes	6	Yes	6	Yes	6	Yes	10	Yes	10	Yes	10	Yes	15	Yes	15	Yes	15	No	0	0	30000	No	Other	Yes	Yes
863	10	Male	56	98	145	38.1	161	1.97	Absent	10.9	Negative	Negative	1	24		Secondary	Yes	0	Yes	6	Yes	6	Yes	6	Yes	10	Yes	10	Yes	10	Yes	14	Yes	14	Yes	14	No	0	0		No	Piped water (outside)	Yes	Yes
864	15	Male	64	97	176	37.6	155	2.57	Absent	10.9	Negative	Negative	0	22		Primary	Yes	0	Yes	5	Yes	5	Yes	5	Yes	10	Yes	10	Yes	10	Yes	15	Yes	15	Yes	15	Yes	1	1	20000	No	Piped water (outside)	Yes	No
865	43	Female	42	100	127	35.9	160	.65	Absent	10.8	Negative	Negative	1	24		Secondary	Yes	0	Yes	11	Yes	7	Yes	7	Yes	16	Yes	11	Yes	11	Yes	28	Yes	16	Yes	16	No	0	0	80000	No	Piped water (outside)	Yes	No
866	6	Female	53	100	116	36	146	.54	Absent	8.300000000000001	Negative	Negative	1	19		Secondary	Unknown		Unknown		Unknown		Unknown		Unknown		Unknown		Unknown		Unknown		Unknown		Unknown		No	0	0	25000	No	Piped water (outside)	Yes	No
867	33	Male	44	100	142	35.9	154	.59	Absent	9	Negative	Negative	1	28		Primary	Unknown		Unknown		Unknown		Unknown		Unknown		Unknown		Unknown		Unknown		Unknown		Unknown		No	0	0		No	Surface well/other well	Yes	Yes
868	14	Male	48	100	137	37.1	145	.31	Absent	10.5	Negative	Negative	1	22		Secondary	Yes	0	Yes	6	Yes	6	Yes	6	Yes	12	Yes	12	Yes	12	Yes	16	Yes	16	Yes	16	No	0	0		No	Piped water (outside)	Yes	Yes
869	18	Female	54	100	157	38.2	152	-.02	Absent	9.4	Negative	Negative	1	25		Secondary	Unknown		Unknown		Unknown		Unknown		Unknown		Unknown		Unknown		Unknown		Unknown		Unknown		No	0	0		No	Piped water (outside)	No	Yes
870	32	Female	58	100	144	37.7	135	-.68	Absent	9	Positive	Negative	0	32		Secondary	Yes	1	Yes	6	Yes	6	Yes	6	Yes	11	Yes	11	Yes	11	Yes	15	Yes	15	Yes	15	No	0			No	Piped water (inside)	Yes	No
871	10	Male	76	99	164	38.6	145	-.8	Absent	10.7	Negative	Negative	1	26		Secondary	Yes	1	Yes	6	Yes	6	Yes	6	Yes	11	Yes	11	Yes	11	Yes	16	Yes	16	Yes	16	No	0			No	Piped water (outside)	Yes	Yes
872	3	Female	54	100	149	36.4	142	1.3	Absent	9.6	Negative	Negative	0	20		Primary	Yes	0	Yes	5	Yes	5	Yes	5	Yes	9	Yes	9	Yes	9							No	0	0	15000	No	Piped water (outside)	Yes	No
873	13	Male	48	98	144	36.2	167	1.38	Absent	9.9	Negative	Negative	1	21		Secondary	Yes	0	Yes	6	Yes	6	Yes	6	Yes	10	Yes	10	Yes	10	Yes	15	Yes	15	Yes	15	No	0	1	20000	No	Piped water (outside)	Yes	No
874	22	Male	45	97	144	37.1	175	2.63	Absent	11.3	Negative	Negative	0	23		Secondary	Unknown		Unknown		Unknown		Unknown		Unknown		Unknown		Unknown		Unknown		Unknown		Unknown		No	0	1		Yes	Piped water (outside)	Yes	Yes
875	2	Female	59	100	169	36.4	130	1.41	Absent	9.6	Negative	Negative	1	25		Secondary	Yes	1	Yes	6	Yes	6	Yes	6													No	0	0	200000	No	Piped water (outside)	Yes	No
876	15	Male	41	98	131	37.6	150	.6	Present	10.1	Negative	Negative	1	23		Secondary	Yes	2	Yes	6	Yes	6	Yes	6	Yes	10	Yes	10	Yes	10	Yes	14	Yes	14	Yes	14	Yes	0	0	21000	No	Other	Yes	No
877	19	Female	44	99	170	37.2	162	1.45	Absent	9.9	Negative	Negative	1	36		Secondary	Unknown		Unknown		Unknown		Unknown		Unknown		Unknown		Unknown		Unknown		Unknown		Unknown		No	0	0		No	Piped water (outside)	Yes	Yes
878	6	Male	54	99	142	36.2	142	-.91	Absent	10.9	Negative	Negative	0	18		Secondary	Yes	0	Yes	6	Yes	6	Yes	6	Yes	11	Yes	11	Yes	11	Yes	16	Yes	16	Yes	16	No	0	0		No	Piped water (outside)	Yes	No
879	40	Male	44	98	137	38.6	162	.17	Absent	9.699999999999999	Negative	Positive	0	36		Secondary	Yes	1	Yes	6	Yes	6	Yes	6	Yes	15	Yes	15	Yes	15	Yes	23	Yes	23	Yes	23	No	0	0		No	Piped water (outside)	Yes	Yes
880	4	Male	54	100	162	36.8	170	2.75	Absent	9.9	Negative	Negative	1	26		Secondary	Yes	0	Yes	6	Yes	6	Yes	6	Yes	10	Yes	10	Yes	10	Yes	14	Yes	14	Yes	14	No	0	0		No	Piped water (outside)	Yes	No
881	4	Male	65	100	153	36.5	140	.59	Absent	9.6	Negative	Negative	0	26		Secondary	Yes	0	Yes	7	Yes	7	Yes	7	Yes	12	Yes	12	Yes	12	Yes	17	Yes	17	Yes	17	No	0	0	50000	No	Piped water (outside)	Yes	Yes
882	16	Male	54	98	156	38.1	153	-.08	Absent	10.7	Negative	Negative	1	18		Secondary	Yes	1	Yes	8	Yes	8	Yes	8	Yes	13	Yes	13	Yes	13	Yes	17	Yes	17	Yes	17	No	0	0		No	Piped water (outside)	Yes	No
883	17	Male	52	99	170	36.7	160	0	Absent	10	Negative	Negative	0	31		Primary	No		Yes	20	Yes	20	Yes	20	Yes	25	Yes	25	Yes	25	Yes	33	Yes	29	Yes	29	No	0	0		No	Piped water (outside)	Yes	Yes
884	7	Male	62	97	169	36.7	138	.5600000000000001	Absent	9.6	Negative	Negative	0	23		Secondary	No		Yes	11	Yes	11	Yes	11	Yes	15	Yes	15	Yes	15	Yes	21	Yes	21	Yes	21	No	1	1		No	Piped water (outside)	Yes	No
885	5	Male	50	100	127	36.7	150	1.96	Absent	9.4	Negative	Negative	1	28		Primary	Yes	2	Yes	6	Yes	6	Yes	6	Yes	10	Yes	10	Yes	10	Yes	15	Yes	15	Yes	15	No	0	0	62000	No	Piped water (outside)	Yes	Yes
886	33	Male	40	99	147	38.8	172	.57	Absent	10.9	Positive	Negative	1	24		Secondary	Unknown		Unknown		Unknown		Unknown		Unknown		Unknown		Unknown		Unknown		Unknown		Unknown		No	0	0	6000	No	Piped water (outside)	Yes	No
887	22	Female	58	100	125	38	150	1.18	Absent	13.6	Negative	Negative	1	36		Primary	Yes	1	Yes	8	Yes	8	Yes	8	Yes	12	Yes	12	Yes	21	Yes	21	Yes	21	Yes	30	No	0	0		No	Piped water (inside)	No	Yes
888	44	Female	64	96	158	37.3	165	-1.2	Absent	8.9	Positive	Negative	0	28		Primary	Unknown		Unknown		Unknown		Unknown		Unknown		Unknown		Unknown		Unknown		Unknown		Unknown		No	0			No	Piped water (outside)	Yes	No
889	6	Female	62	100	158	38	152	.43	Absent	9.800000000000001	Negative	Negative	1	33		Primary	Yes	1	Yes	6	Yes	6	Yes	6	Yes	10	Yes	10	Yes	10	Yes	15	Yes	15	Yes	15	No	0	0		Yes	Other	Yes	Yes
890	6	Male	56	98	159	38	138	1.05	Absent	10.3	Negative	Negative	0	21		Secondary	Yes	0	Yes	6	Yes	6	Yes	6	Yes	11	Yes	11	Yes	11	Yes	15	Yes	15	Yes	15	No	0	0		Yes	Piped water (outside)	No	Yes
891	8	Female	57	100	141	36.4	135	1.52	Absent	12	Negative	Negative	1	19		Primary	Yes	0	Yes	7	Yes	7	Yes	7	Yes	11	Yes	11	Yes	11	Yes	15	Yes	15	Yes	15	No	0		25000	No	Piped water (outside)	Yes	No
892	41	Male	52	100	169	40.7	150	-.51	Absent	10.6	Positive	Negative	1	23		Primary	Unknown		Unknown		Unknown		Unknown		Unknown		Unknown		Unknown		Unknown		Unknown		Unknown		No	0	0	20000	No	Piped water (outside)	Yes	Yes
893	32	Female	54	100	141	36	155	.05	Absent	10.7	Positive	Negative	0	23		Secondary	Unknown		Unknown		Unknown		Unknown		Unknown		Unknown		Unknown		Unknown		Unknown		Unknown		No	0	0		Yes	Piped water (outside)	Yes	Yes
894	7	Female	52	100	134	36	155	1.49	Absent	8.699999999999999	Negative	Negative	1	21		Secondary	Yes	0	Yes	6	Yes	6	Yes	6	Yes	11	Yes	11	Yes	11	Yes	15	Yes	15	Yes	15	No	0	0	30000	No	Piped water (outside)	Yes	No
895	7	Female	51	100	162	36.8	145	.54	Absent	10.2	Negative	Negative	0	22		Primary	Yes	0	Yes	7	Yes	7	Yes	7	Yes	11	Yes	11	Yes	11	Yes	16	Yes	16	Yes	16	No	0	0		No	Piped water (outside)	Yes	Yes
896	31	Female	51	100	127	36.2	182	2.36	Absent	12.1	Negative	Positive	1	30		Primary	Yes	0	Yes	6	Yes	6	Yes	6	Yes	11	Yes	11	Yes	11	Yes	15	Yes	15	Yes	15	No	0	0	100000	No	Piped water (outside)	Yes	Yes
897	15	Female	50	99	152	36.7	162	1.77	Absent	11.4	Negative	Negative	1	22		Primary	Unknown		Unknown		Unknown		Unknown		Unknown		Unknown		Unknown		Unknown		Unknown		Unknown		Yes	1	1	10000	No	Piped water (outside)	Yes	Yes
898	26	Male	46	100	142	38.5	157	1.08	Absent	11.5	Negative	Negative	1	22		Primary	Unknown		Unknown		Unknown		Unknown		Unknown		Unknown		Unknown		Unknown		Unknown		Unknown		No	0	0	20000	No	Piped water (outside)	Yes	No
899	5	Female	60	99	157	36.5	152	2.38	Absent	12.8	Negative	Negative	1	19		Secondary	Unknown		Unknown		Unknown		Unknown		Unknown		Unknown		Unknown		Unknown		Unknown		Unknown		No	0	0	25000	Yes	Piped water (outside)	Yes	No
900	47	Male	52	100	141	37.9	173	.55	Absent	11.6	Negative	Negative	1	30		Secondary	Yes	0	Yes	6	Yes	6	Yes	6	Yes	10	Yes	10	Yes	10	Yes	15	Yes	15	Yes	15	No	0		50000	No	Piped water (outside)	Yes	No
901	6	Female	58	100	165	36.9	135	-1.31	Absent	10.5	Negative	Negative	1	18		Primary	Yes	0	Yes	6	Yes	6	Yes	6	Yes	16	Yes	16	Yes	16	Yes	20	Yes	20	Yes	20	No	1	1	40000	No	Piped water (outside)	Yes	No
902	44	Female	41	99	137	37.7	140	-1.64	Absent	11.5	Negative	Negative	0	37		Secondary	Yes	0	Yes	7	Yes	7	Yes	7	Yes	11	Yes	11	Yes	11	Yes	17	Yes	17	Yes	17	Yes	0	0		No	Piped water (outside)	Yes	Yes
903	8	Male	58	97	168	37.7	147	2.7	Absent	10.4	Negative	Negative	0	26		Primary	No		Yes	7	Yes	7	Yes	7	Yes	11	Yes	11	Yes	11	Yes	15	Yes	15	Yes	15	No				Yes	Other	Yes	Yes
904	34	Male	42	100	121	38	135	-2.19	Absent	9.699999999999999	Negative	Positive	1	31		Primary	Yes	0	Yes	7	Yes	7	Yes	7	Yes	19	Yes	13	Yes	13	Yes	30	Yes	19	Yes	19	No	1	1		No	Piped water (outside)	Yes	Yes
905	6	Male	54	99	149	38.1	148	1.79	Present	10.6	Negative	Negative	0	21		Primary	Yes	0	Yes	9	Yes	6	Yes	6	Yes	15	Yes	19	Yes	19	Yes	19	No		No		No	1	1	30000	No	Piped water (outside)	Yes	No
906	9	Male	52	94	148	37.3	141	1.66	Absent	10.1	Negative	Negative	1	35		Primary	Yes	1	Yes	6	Yes	6	Yes	6	Yes	11	Yes	11	Yes	11	Yes	16	Yes	16	Yes	16	No	1	1	25000	No	Piped water (outside)	Yes	Yes
907	2	Female	64	100	151	37.7	141	1.57	Absent	11.9	Negative	Negative	0	28		Primary	Yes	0	Yes	6	Yes	6	Yes	6	Yes	10	Yes	10	Yes	10							No	0	0		No	Piped water (outside)	Yes	Yes
908	16	Male	43	98	133	36	141	-.78	Absent	10.1	Negative	Negative	0	31		Primary	Unknown		Unknown		Unknown		Unknown		Unknown		Unknown		Unknown		Unknown		Unknown		Unknown		No	0	0	20000	No	Piped water (outside)	Yes	Yes
909	30	Female	40	99	133	38.6	146	-1.22	Absent	12	Negative	Negative	1	20		Primary	Unknown		Unknown		Unknown		Unknown		Unknown		Unknown		Unknown		Unknown		Unknown		Unknown		No	0	0		No	Piped water (outside)	Yes	Yes
910	31	Male	40	100	125	37.2	165	.09	Absent	11.4	Negative	Negative	1	25		Secondary	Unknown		Unknown		Unknown		Unknown		Unknown		Unknown		Unknown		Unknown		Unknown		Unknown		No	0	0		No	Piped water (outside)	Yes	Yes
911	8	Female	54	100	133	36.9	140	-.51	Absent	10.8	Negative	Negative	0	22		Secondary	Yes	1	Yes	6	Yes	6	Yes	6	Yes	10	Yes	10	Yes	10	Yes	15	Yes	15	Yes	15	No	0	1		No	Piped water (outside)	Yes	No
912	42	Male	40	99	110	36.1	160	-1.14	Absent	11.7	Negative	Negative	1	37		Primary	Yes	0	Yes	6	Yes	6	Yes	6	Yes	9	Yes	9	Yes	9	Yes	14	Yes	14	Yes	14	No	0	0		No	Piped water (outside)	Yes	No
913	26	Female	41	98	137	38.3	156	.16	Absent	12	Negative	Negative	0	22		Secondary	Unknown		Unknown		Unknown		Unknown		Unknown		Unknown		Unknown		Unknown		Unknown		Unknown		No	0	0	20000	Yes	Tube/Deep tube well	Yes	Yes
914	16	Female	54	100	113	36.4	138	-1.03	Absent	9.800000000000001	Negative	Negative	0	21		Secondary	Unknown		Unknown		Unknown		Unknown		Unknown		Unknown		Unknown		Unknown		Unknown		Unknown		Yes	0	0		No	Piped water (outside)	Yes	Yes
915	34	Male	50	99	150	38.7	158	-.12	Absent	10.9	Negative	Negative	0	26		Tertiary	Unknown		Unknown		Unknown		Unknown		Unknown		Unknown		Unknown		Unknown		Unknown		Unknown		No	0	0	80000	No	Piped water (outside)	Yes	No
916	51	Female	42	98	104	36.1	155	.09	Absent	11.5	Negative	Positive	1	33		Secondary	Yes	1	Yes	6	Yes	6	Yes	6	Yes	10	Yes	10	Yes	10	Yes	15	Yes	15	Yes	15	No	0	0	40000	No	Piped water (outside)	Yes	No
917	11	Male	42	98	148	37.3	145	.12	Absent	12	Negative	Negative	0	33		Secondary	Yes	1	Yes	6	Yes	6	Yes	6	Yes	10	Yes	10	Yes	10	Yes	15	Yes	15	Yes	15	No	0	0		No	Piped water (outside)	Yes	Yes
918	27	Male	54	99	145	39.2	184	1.71	Absent	11.3	Negative	Positive	0	28		Secondary	Unknown		Unknown		Unknown		Unknown		Unknown		Unknown		Unknown		Unknown		Unknown		Unknown		No	0	0		No	Piped water (outside)	Yes	Yes
919	6	Female	51	96	145	36.1	137	-.41	Absent	12.1	Negative	Negative	1	32		Primary	Yes	1	Yes	7	Yes	7	Yes	7	Yes	12	Yes	12	Yes	12	Yes	16	Yes	16	Yes	16	No	0	0		No	Piped water (outside)	Yes	Yes
920	32	Male	52	100	144	38.1	142	-.18	Absent	8.699999999999999	Positive	Negative	1	22		Secondary	Unknown		Unknown		Unknown		Unknown		Unknown		Unknown		Unknown		Unknown		Unknown		Unknown		No	0	0		Yes	Piped water (outside)	Yes	No
921	11	Female	50	100	160	36.4	117	-2.61	Absent	10	Negative	Negative	1	19		Secondary	No		Yes	6	Yes	6	Yes	6	Yes	10	Yes	10	Yes	10	Yes	15	Yes	15	Yes	15	No	0	0		No	Piped water (outside)	Yes	No
922	10	Male	52	96	170	36	154	.02	Absent	9.300000000000001	Negative	Negative	1	20		Secondary	Yes	0	Yes	6	Yes	6	Yes	6	Yes	11	Yes	11	Yes	11	Yes	15	Yes	15	Yes	15	No	0	0	40000	No	Piped water (outside)	Yes	No
923	23	Female	54	98	124	37.5	141	-1.6	Absent	10.4	Negative	Negative	0	21		Tertiary	Unknown		Unknown		Unknown		Unknown		Unknown		Unknown		Unknown		Unknown		Unknown		Unknown		No	0		10000	No	Piped water (outside)	Yes	No
924	57	Female	40	99	162	38.1	145	-2.23	Absent	11.9	Positive	Unknown	1	28		Primary	Unknown		Unknown		Unknown		Unknown		Unknown		Unknown		Unknown		Unknown		Unknown		Unknown		No	0	0		No	Piped water (outside)	Yes	No
925	10	Female	52	100	142	37	144	1.06	Absent	9	Negative	Negative	0	29		Secondary	Yes	0	Yes	6	Yes	6	Yes	6	No		Yes	11	Yes	11	Yes	17	Yes	17	Yes	17	No	0	0	50000	No	Piped water (outside)	Yes	No
926	21	Female	62	99	169	39.6	140	-1.18	Absent	11	Positive	Negative	0	34		Secondary	Yes	0	Yes	5	Yes	5	Yes	5	Yes	9	Yes	9	Yes	9	Yes	15	Yes	15	Yes	15	No	0	0		No	Surface well/other well	Yes	Yes
927	7	Female	50	99	155	37.2	150	.35	Absent	10.1	Negative	Negative	0	22		Secondary	Yes	0	Yes	6	Unknown		Yes	6	Yes	10	Yes	10	Yes	10	Yes	14	Yes	14	Yes	14	No	0	0		No	Piped water (outside)	Yes	No
928	54	Male	40	97	145	37	165	-.99	Absent	12.7	Negative	Positive	1	29		Secondary	Unknown		Unknown		Unknown		Unknown		Unknown		Unknown		Unknown		Unknown		Unknown		Unknown		No	0	0		No	Piped water (outside)	Yes	No
929	30	Male	40	98	136	36.9	160	-.17	Absent	11.3	Negative	Negative	1	37		Secondary	Yes		Yes	6	Yes	6	Yes	6	Yes	10	Yes	10	Yes	10	Yes	15	Yes	15	Yes	15	No	0	0	60000	No	Piped water (outside)	Yes	No
930	40	Female	53	96	133	38.7	146	-1.57	Absent	12.4	Negative	Negative	0	23		Primary	Unknown		Unknown		Unknown		Unknown		Unknown		Unknown		Unknown		Unknown		Unknown		Unknown		No	0	1		No	Piped water (outside)	Yes	No
931	3	Male	60	99	156	36.7	150	1.79	Absent	11.4	Negative	Negative	0	23		Primary	Yes	0	Yes	5	Yes	5	Yes	5	Yes	11	Yes	11	Yes	11							No	0			No	Piped water (outside)	Yes	No
932	50	Female	48	100	109	36.3	170	.57	Absent	10.1	Positive	Negative	0	30		Primary	Unknown		Yes	9	Yes	9	Yes	0	Yes	14	Yes	14	Yes	9	Yes	40	Yes	40	Yes	14	No	0	0	15000	Yes	Piped water (outside)	Yes	Yes
933	29	Female	48	100	140	37.4	158	.87	Absent	9.1	Negative	Negative	0	23		Primary	Yes	1	Yes	7	Yes	7	Yes	7	Yes	10	Yes	10	Yes	10	Yes	15	Yes	15	Yes	15	No	0	0		No	Piped water (outside)	Yes	Yes
934	39	Female	56	98	135	36.7	153	1.22	Absent	12.1	Positive	Negative	1	22		Tertiary	Yes	1	Yes	6	Yes	6	Yes	6	Yes	10	Yes	10	Yes	10	Yes	15	Yes	15	Yes	15	No	0		10000	No	Piped water (outside)	No	No
935	20	Female	58	98	155	38.7	146	.34	Absent	11.8	Negative	Negative	1	25		Primary	Yes	1	Yes	6	Yes	6	Yes	6	Yes	10	Yes	10	Yes	10	Yes	15	Yes	15	Yes	15	No	0		20000	No	Other	Yes	Yes
936	33	Male	44	96	132	39.3	161	-.96	Absent	10.2	Negative	Unknown	1	26		Primary	Yes	0	Yes	5	Yes	5	Yes	5	Yes	10	Yes	10	Yes	10	Yes	14	Yes	14	Yes	14	No	0	0		No	Piped water (outside)	Yes	Yes
937	10	Female	62	100	173	39.5	160	1.66	Absent	8.5	Positive	Negative	0	26		Secondary	No		Yes	8	Yes	8	Yes	8	Yes	12	Yes	12	Yes	12	Yes	17	Yes	17	Yes	17	No	0	0	29000	Yes	Other	Yes	Yes
938	4	Female	68	99	164	38	130	-.54	Absent	10.5	Negative	Negative	0	21		Secondary	Yes	0	Yes	9	Yes	9	Yes	9	Yes	15	Yes	15	Yes	15	No		No		No		No	0		30000	Yes	Piped water (outside)	Yes	No
939	36	Male	41	99	172	38.2	158	.41	Absent	9.800000000000001	Negative	Negative	1	25		Secondary	No		Yes	12	Yes	7	Yes	7	Yes	16	Yes	12	Yes	12	Yes	21	Yes	15	Yes	17	No	0	0		No	Piped water (outside)	Yes	Yes
940	18	Male	40	98	138	36.7	155	1.03	Absent	10.5	Negative	Negative	0	27		Secondary	Yes	6	Yes	10	Yes	6	Yes	6	Yes	14	Yes	10	Yes	10	Yes	22	Yes	18	Yes	14	No	0	0	30000	No	Tube/Deep tube well	Yes	No
941	12	Male	48	97	142	38	160	2.18	Absent	9.800000000000001	Negative	Negative	0	23		Secondary	Yes	0	Yes	6	Yes	6	Yes	6	Yes	10	Yes	10	Yes	10	Yes	17	Yes	17	Yes	17	Yes	0	0		No	Piped water (outside)	Yes	No
942	2	Female	56	100	169	37.4	128	-.8	Absent	11.7	Negative	Negative	1	29		Secondary	Yes	0	Yes	6	Yes	6	Yes	6	Yes	10	Yes	10	Yes	10							No	0	0	120000	No	Piped water (outside)	Yes	No
943	31	Female	40	98	124	36.8	161	.1	Absent	9.9	Negative	Negative	0	23		Secondary	Unknown		Unknown		Unknown		Unknown		Unknown		Unknown		Unknown		Unknown		Unknown		Unknown		No	0	0	30000	No	Piped water (outside)	Yes	Yes
944	14	Female	58	100	124	36.6	140	.79	Absent	8.9	Negative	Negative	1	26		Primary	Yes	0	Yes	6	Yes	6	Yes	6	Yes	14	Yes	14	Yes	14	Yes	17	Yes	17	Yes	17	No	0	0		No	Piped water (outside)	Yes	Yes
945	4	Female	52	98	130	36.7	145	2.26	Absent	11.9	Negative	Negative	1	35		Primary	Yes	0	Yes	7	Yes	7	Yes	7	Yes	11	Yes	11	Yes	11	Yes	19	Yes	19	Yes	19	No	0	1		No	Piped water (outside)	Yes	No
946	18	Male	48	96	133	38.1	155	-.15	Absent	11.2	Negative	Negative	1	25		Secondary	Yes	1	Yes	6	Yes	6	Yes	6	Yes	10	Yes	10	Yes	10	Yes	15	Yes	15	Yes	15	No	0	0		No	Piped water (outside)	Yes	No
947	14	Male	46	99	151	38.3	140	-1.08	Absent	9.699999999999999	Negative	Negative	0	21		Secondary	Yes	0	Yes	6	Yes	6	Yes	6	Yes	11	Yes	11	Yes	11	Yes	15	Yes	15	Yes	15	Yes	0	0	50000	No	Piped water (outside)	Yes	No
948	17	Female	40	98	128	36.4	140	-1.62	Absent	10.5	Negative	Negative	0	19		Primary	Yes	4	Yes	6	Yes	6	Yes	6	Yes	10	Yes	10	Yes	10	Yes	15	Yes	15	Yes	15	No	0	0		No	Piped water (outside)	Yes	No
949	13	Male	56	98	133	36.1	150	.13	Absent	10.3	Negative	Negative	0	22		Secondary	Yes	0	Yes	6	Yes	6	Yes	6	Yes	10	Yes	10	Yes	10	Yes	14	Yes	14	Yes	14	No	0	0	60000	No	Piped water (outside)	Yes	No
950	10	Male	51	100	122	38.8	151	-.52	Absent	10	Negative	Negative	0	22		Secondary	Yes	1	Yes	10	Yes	10	Yes	10	Yes	14	Yes	14	Yes	14	Yes	19	Yes	19	Yes	19	Yes	0	0		No	Piped water (outside)	Yes	Yes
951	35	Female	48	100	162	39	170	-.19	Absent	11.4	Negative	Negative	1	37		Tertiary	Unknown		Unknown		Unknown		Unknown		Unknown		Unknown		Unknown		Unknown		Unknown		Unknown		No	0	0	50000	No	Piped water (outside)	Yes	Yes
952	34	Male	48	99	144	37.7	151	-.73	Absent	12.2	Negative	Negative	1	22		Primary	No		Yes	14	Yes	14	Yes	14	Yes	18	Yes	18	Yes	18	Yes	21	Yes	21	Yes	21	No	0	0		No	Piped water (outside)	Yes	No
953	32	Male	56	100	152	36.6	152	-.44	Absent	11.6	Negative	Negative	0	22		Primary	Unknown		Unknown		Unknown		Unknown		Unknown		Unknown		Unknown		Unknown		Unknown		Unknown		No	0	0		No	Piped water (outside)	Yes	No
954	17	Male	49	98	139	37.6	150	-.04	Absent	10.7	Negative	Negative	0	27		Secondary	Yes	1	Yes	7	Yes	7	Yes	7	Yes	11	Yes	11	Yes	11	Yes	16	Yes	16	Yes	16	No	0	0	70000	No	Piped water (outside)	Yes	No
955	10	Female	62	99	166	37.7	144	-.22	Absent	11	Negative	Negative	1	26		Secondary	Yes	1	Yes	6	Yes	6	Yes	6	Yes	11	Yes	11	Yes	11	Yes	15	Yes	15	Yes	15	No	0	0	68000	No	Piped water (outside)	Yes	Yes
956	8	Female	58	98	162	37.4	156	-.16	Absent	11.6	Negative	Negative	1	19		Secondary	Yes	0	Yes	7	Yes	7	Yes	7	Yes	11	Yes	11	Yes	11	No		No		No		No	0	0		No	Piped water (outside)	Yes	Yes
957	3	Female	60	100	112	37.2	150	1.76	Absent	10.2	Negative	Negative	0	19		Primary	Yes	1	Yes	6	Yes	6	Yes	6	Yes	10	Yes	10	Yes	10							No	0	0		No	Piped water (outside)	Yes	Yes
958	15	Female	44	99	160	39.4	160	.55	Absent	12.7	Positive	Negative	0	37		Primary	Yes	0	Yes	7	Yes	7	Yes	7	Yes	14	Yes	14	Yes	14	Yes	31	Yes	31	Yes	31	No	0	0		Yes	Other	Yes	Yes
959	14	Female	42	99	134	37.1	150	1.06	Absent	11	Negative	Negative	0	28		Primary	Unknown		Unknown		Unknown		Unknown		Unknown		Unknown		Unknown		Unknown		Unknown		Unknown		No	0	0		No	Piped water (outside)	Yes	No
960	14	Female	46	98	149	36.9	138	-.31	Absent	10.2	Negative	Negative	0	21		Secondary	Yes	0	Yes	6	Yes	6	Yes	6	Yes	11	Yes	11	Yes	11	Yes	16	Yes	16	Yes	16	Yes	0	0	40000	No	Piped water (outside)	Yes	No
961	20	Female	52	99	147	38.5	152	.31	Absent	10.2	Positive	Negative	1	27		Secondary	Yes	0	Yes	6	Yes	6	Yes	6	Yes	11	Yes	11	Yes	11	Yes	15	Yes	15	Yes	15	No	0	0	100000	No	Piped water (outside)	Yes	Yes
962	5	Male	62	100	157	36.9	182	3.58	Absent	10.8	Negative	Negative	1	21		Secondary	Yes	0	Yes	6	Yes	6	Yes	6	Yes	11	Yes	11	Yes	11	Yes	14	Yes	14	Yes	14	No	0	0	45000	No	Piped water (outside)	Yes	Yes
963	2	Female	68	100	157	37.4	132	1.42	Absent	10.8	Negative	Negative	1	23		Secondary	No		Yes	6	Yes	6	Yes	6	Yes	10	Yes	10	Yes	10							No	0	0	45000	No	Piped water (outside)	Yes	Yes
964	2	Male	56	98	144	37.3	135	.44	Absent	9.6	Negative	Negative	1	21		Secondary	Yes	0	Yes	6	Yes	6	Yes	6	Yes	10	Yes	10	Yes	10							No	0	0		No	Piped water (outside)	Yes	No
965	5	Female	50	95	141	36.2	150	-.16	Absent	10.8	Negative	Negative	1	28		Primary	No		Yes	6	Yes	6	Yes	6	Yes	10	Yes	10	Yes	10	Yes	19	Yes	19	Yes	19	No	0	0	30000	No	Piped water (outside)	Yes	Yes
966	9	Female	61	97	160	37.8	150	-1.71	Absent	8.199999999999999	Positive	Negative	1	22		Primary	No		Yes	8	Yes	8	Yes	8	Yes	16	Yes	16	Yes	16	No		No		No		Yes	0			No	Tube/Deep tube well	Yes	No
967	33	Male	40	100	152	37.9	164	.04	Absent	8.9	Negative	Unknown	1	19		Secondary	Unknown		Unknown		Unknown		Unknown		Unknown		Unknown		Unknown		Unknown		Unknown		Unknown		No	0	0		No	Piped water (outside)	Yes	Yes
968	20	Female	54	99	133	36.4	130	.05	Absent	10.7	Negative	Negative	1	32		Primary	Yes	1	Yes	7	Yes	7	Yes	7	Yes	12	Yes	12	Yes	12	Yes	16	Yes	16	Yes	16	No	0	0		No	Piped water (outside)	Yes	Yes
969	40	Male	42	98	132	36.8	162	-.48	Absent	10.2	Positive	Negative	0	24		Primary	Yes	0	Yes	6	Yes	6	Yes	6	Yes	10	Yes	10	Yes	10	Yes	15	Yes	15	Yes	15	No	0	0		No	Piped water (outside)	Yes	Yes
970	9	Female	54	95	163	37.1	151	1.21	Absent	10.6	Negative	Negative	1	24		Primary	Yes	1	Yes	6	Yes	6	Yes	6	Yes	15	Yes	15	Yes	10	Yes	19	Yes	19	Yes	19	No	0	0		No	Piped water (outside)	Yes	No
971	6	Female	52	99	147	36.7	160	2.2	Absent	10.6	Negative	Negative	0	21		Secondary	Yes	0	No		Yes	5	Yes	5	Yes	9	Yes	9	Yes	9	Yes	13	Yes	13	Yes	13	No	0	0		No	Piped water (outside)	Yes	No
972	2	Female	66	99	157	36.3	142	.05	Absent	12.3	Negative	Negative	1	23		Secondary	Yes	0	Yes	6	Yes	6	Yes	6	Yes	10	Yes	10	Yes	10							No	0	0		No	Piped water (outside)	No	Yes
973	24	Female	55	96	131	38.9	162	1.52	Absent	8.199999999999999	Negative	Negative	1	26		Primary	Yes	0	Yes	6	Yes	6	Yes	6	Yes	11	Yes	11	Yes	11	Yes	16	Yes	16	Yes	16	No	0	0	30000	No	Piped water (outside)	Yes	Yes
974	4	Female	58	99	153	38.6	150	1.3	Absent	10.9	Negative	Negative	1	25		Secondary	No		Yes	6	Yes	6	Yes	6	Yes	11	Yes	11	Yes	11	Yes	15	Yes	15	Yes	15	No	0	0	30000	No	Piped water (outside)	Yes	No
975	7	Female	60	100	190	39.6	141	.61	Absent	9.9	Negative	Negative	0	36		Primary	Yes	1	Yes	12	Yes	12	Yes	12	Yes	21	Yes	21	Yes	21	Yes	29	Yes	29	Yes	29	No	0	0	26000	No	Other	Yes	Yes
976	35	Male	52	97	125	36.9	158	.96	Absent	11.5	Negative	Negative	1	23		Primary	Unknown		Unknown		Unknown		Unknown		Unknown		Unknown		Unknown		Unknown		Unknown		Unknown		No	0			No	Piped water (outside)	Yes	No
977	10	Female	50	99	117	36.4	152	.57	Absent	8.800000000000001	Negative	Negative	0	20		Secondary	Yes	0	Yes	6	Yes	6	Yes	6	Yes	11	Yes	11	Yes	11	Yes	15	Yes	15	Yes	15	No	1	1		No	Piped water (outside)	Yes	Yes
978	8	Male	60	96	160	36.4	142	-.48	Absent	10.2	Negative	Negative	1	19		Secondary	Yes	0	Yes	10	Yes	10	Yes	10	Yes	10	Yes	14	Yes	14	Yes	19	Yes	19	Yes	19	No	0	0	32000	No	Piped water (outside)	Yes	Yes
979	16	Male	42	96	109	39.2	171	1.83	Absent	11.4	Negative	Negative	1	32		Tertiary	Yes	0	Yes	7	Yes	7	Yes	7	Yes	11	Yes	11	Yes	11	Yes	16	Yes	16	Yes	16	No	0	0	100000	No	Piped water (outside)	Yes	Yes
980	44	Female	42	97	160	39.4	160	0	Absent	12.1	Negative	Negative	1	20		Primary	Unknown		Unknown		Unknown		Unknown		Unknown		Unknown		Unknown		Unknown		Unknown		Unknown		No	0	0		Yes	Piped water (outside)	Yes	No
981	2	Male	52	100	128	37	142	2.96	Absent	10.7	Negative	Negative	0	23		Primary	Yes	0	Yes	6	Yes	6	Yes	6													No	0	0	30000	No	Piped water (outside)	Yes	Yes
982	30	Male	44	100	125	38.4	155	-.47	Absent	10.8	Negative	Negative	0	33		Secondary	Yes	2	Yes	7	Yes	7	Yes	7	Yes	12	Yes	12	Yes	12	Yes	18	Yes	18	Yes	18	No	0	0	150000	No	Piped water (outside)	Yes	Yes
983	7	Female	50	99	128	36	168	1.89	Absent	12.6	Negative	Negative	1	23		Secondary	Yes	0	Yes	6	Yes	6	Yes	6	Yes	11	Yes	11	Yes	11	Yes	15	Yes	15	Yes	15	No	0	0	20000	No	Piped water (outside)	Yes	No
984	3	Female	62	99	158	38.2	138	1.61	Absent	11	Negative	Negative	0	25		Secondary	Yes	1	Yes	6	Yes	6	Yes	6	Yes	10	Yes	10	Yes	10							No	0	0	20000	No	Piped water (outside)	Yes	No
985	12	Female	44	100	154	37.5	157	1.49	Absent	10.9	Negative	Negative	0	21		Secondary	Yes	0	Yes	6	Yes	6	Yes	6	Yes	10	Yes	10	Yes	10	Yes	14	Yes	14	Yes	14	No	0	0	50000	No	Piped water (outside)	Yes	Yes
986	29	Female	48	98	131	36	164	1.32	Absent	9.800000000000001	Negative	Negative	0	31		Secondary	Unknown		Unknown		Unknown		Unknown		Unknown		Unknown		Unknown		Unknown		Unknown		Unknown		No	0	0		No	Piped water (outside)	Yes	No
987	16	Female	46	100	164	36.3	150	-.02	Absent	10.6	Negative	Negative	0	28		Secondary	Yes	1	Yes	6	Yes	6	Yes	6	Yes	11	Yes	16	Yes	11	Yes	32	Yes	24	Yes	16	No	0	0		No	Piped water (outside)	Yes	No
988	40	Female	48	100	162	38.8	157	-.19	Absent	12.7	Positive	Negative	1	25		Secondary	Unknown		Unknown		Unknown		Unknown		Unknown		Unknown		Unknown		Unknown		Unknown		Unknown		No	0	0	70000	No	Piped water (outside)	Yes	Yes
989	30	Female	52	100	112	36.5	150	.01	Absent	12.3	Positive	Negative	1	26		Primary	No		Yes	6	Yes	6	Yes	6	Yes	13	Yes	13	Yes	13	Yes	17	Yes	17	Yes	17	Yes	0	0	28000	No	Other	Yes	No
990	31	Female	40	99	114	36.7	167	1.5	Absent	11.7	Negative	Negative	1	29		Secondary	Unknown		Unknown		Unknown		Unknown		Unknown		Unknown		Unknown		Unknown		Unknown		Unknown		No	0	0	80000	No	Piped water (outside)	Yes	Yes
991	14	Female	50	100	157	36.7	142	.66	Absent	10.4	Negative	Negative	0	22		Secondary	No		Yes	7	Yes	7	Yes	7	Yes	11	Yes	11	Yes	11	Yes	20	Yes	20	Yes	20	No	0	0		No	Piped water (outside)	Yes	Yes
992	8	Male	59	99	154	36.1	167	2.76	Absent	10.1	Negative	Negative	0	20		Primary	No		Yes	11	Yes	11	Yes	11	Yes	17	Yes	17	Yes	17	Yes	20	Yes	20	Yes	20	No	0	0	10000	Yes	Piped water (inside)	Yes	No
993	35	Female	44	100	130	36.4	157	-.27	Absent	12.2	Negative	Negative	0	26		Secondary	Unknown		Unknown		Unknown		Unknown		Unknown		Unknown		Unknown		Unknown		Unknown		Unknown		No	0	0	80000	No	Other	Yes	Yes
994	6	Female	56	99	147	38.1	150	1.61	Absent	10.2	Negative	Negative	0	27		Secondary	Yes	0	Yes	6	Yes	6	Yes	6	Yes	11	Yes	11	Yes	11	Yes	15	Yes	15	Yes	15	No	0	1		No	Piped water (outside)	No	Yes
995	35	Male	48	95	130	37.9	164	1.31	Absent	12	Negative	Unknown	1	22		Primary	Unknown		Unknown		Unknown		Unknown		Unknown		Unknown		Unknown		Unknown		Unknown		Unknown		No	0	0	6000	Yes	Piped water (outside)	Yes	No
996	5	Female	50	100	156	38.4	170	2.74	Absent	9.6	Positive	Negative	0	21		Primary	No		Yes	9	Yes	9	Yes	9	Yes	12	Yes	12	Yes	12	Yes	17	Yes	17	Yes	17	No	0	0	30000	No	Piped water (outside)	Yes	No
997	11	Female	53	100	110	35.8	136	.17	Absent	11.6	Negative	Negative	0	34		Secondary	Unknown		Unknown		Unknown		Unknown		Unknown		Unknown		Unknown		Unknown		Unknown		Unknown		No	0	0	150000	Yes	Piped water (outside)	Yes	Yes
998	7	Male	62	98	125	36.8	140	1.31	Absent	11	Negative	Negative	0	21		Primary	Yes	0	Yes	6	Yes	6	Yes	6	Yes	18	Yes	18	Yes	18	Yes	22	Yes	22	Yes	22	No	0			No	Piped water (outside)	Yes	No
999	4	Male	64	100	166	37.6	140	2.13	Absent	11.2	Negative	Negative	0	23		Secondary	No		Yes	5	Yes	5	Yes	5	Yes	9	Yes	9	Yes	9	Yes	14	Yes	14	Yes	14	No	1	1		No	Piped water (outside)	Yes	Yes
1000	30	Female	56	100	147	37.9	148	1.62	Absent	12	Negative	Negative	0	27		Secondary	Unknown		Unknown		Unknown		Unknown		Unknown		Unknown		Unknown		Unknown		Unknown		Unknown		No	0			No	Piped water (outside)	Yes	No
1001	24	Male	41	99	174	38.9	149	-.22	Absent	9.1	Positive	Negative	1	28		Primary	Unknown		Unknown		Unknown		Unknown		Unknown		Unknown		Unknown		Unknown		Unknown		Unknown		No	0	0		No	Piped water (outside)	Yes	No
1002	22	Female	44	98	171	37.5	142	-.11	Absent	10.4	Positive	Negative	1	24		Secondary	Yes	0	Yes	6	Yes	6	Yes	6	Yes	12	Yes	12	Yes	12	Yes	19	Yes	19	Yes	19	No	0	0		No	Other	Yes	No
1003	34	Female	45	98	137	38.2	158	-.82	Absent	10.8	Negative	Negative	0	25		Primary	Yes	0	Yes	7	Yes	7	Yes	7	Yes	11	Yes	11	Yes	11	Yes	15	Yes	15	Yes	15	No	0	0		No	Piped water (outside)	Yes	No
1004	31	Male	42	99	110	37.9	167	-.2	Absent	12.4	Negative	Negative	0	25		Secondary	Unknown		Unknown		Unknown		Unknown		Unknown		Unknown		Unknown		Unknown		Unknown		Unknown		No	0	0	50000	No	Piped water (outside)	Yes	Yes
1005	22	Female	52	98	139	38.8	160	1.36	Absent	12	Negative	Negative	0	23		Secondary	Yes	0	Yes	7	Yes	7	Yes	7	Yes	11	Yes	11	Yes	11	Yes	15	Yes	15	Yes	15	No	0	0	200000	No	Piped water (outside)	Yes	No
1006	50	Male	44	99	153	39.1	163	-1.81	Absent	10.8	Negative	Negative	1	37		Primary	Yes	1	Yes	6	Yes	6	Yes	6	Yes	10	Yes	10	Yes	10	Yes	15	Yes	15	Yes	15	No	0	0	10000	No	Piped water (outside)	Yes	No
1007	3	Female	62	100	154	36.5	130	.05	Absent	10.3	Negative	Negative	1	20		Secondary	Yes	0	Yes	6	Yes	6	Yes	6	Yes	12	Yes	12	Yes	12							No	0	0		No	Piped water (outside)	Yes	No
1008	4	Male	63	99	142	36.8	145	1.64	Absent	10.7	Negative	Negative	0	23		Secondary	Yes	0	Yes	6	Yes	6	Yes	6	Yes	10	Yes	10	Yes	10	Yes	15	Yes	15	Yes	15	Yes	0	0		No	Piped water (inside)	Yes	Yes
1009	15	Male	64	100	150	38.8	130	-1.77	Absent	10.4	Negative	Negative	1	20		Primary	Yes	0	Yes	7	Yes	7	Yes	7	Yes	11	Yes	11	Yes	11	Yes	16	Yes	16	Yes	16	No			8500	No	Piped water (outside)	Yes	No
1010	25	Male	55	99	157	38.2	152	.5600000000000001	Absent	11.8	Negative	Negative	1	23		Primary	Unknown		Unknown		Unknown		Unknown		Unknown		Unknown		Unknown		Unknown		Unknown		Unknown		No	0	0		No	Tube/Deep tube well	No	No
1011	12	Female	52	96	141	37.4	147	-.5	Absent	11.2	Negative	Negative	1	33		Primary	Yes	1	Yes	6	Yes	6	Yes	6	Yes	11	Yes	11	Yes	11	Yes	15	Yes	15	Yes	15	No	0	0		No	Piped water (outside)	No	Yes
1012	5	Male	50	97	170	37.8	136	.84	Absent	10	Negative	Negative	0	24		Primary	Yes	1	Yes	5	Yes	5	Yes	5	Yes	9	Yes	9	Yes	9	Yes	13	Yes	13	Yes	13	No	0	0	15000	No	Tube/Deep tube well	Yes	Yes
1013	6	Male	64	99	156	39.4	140	-1.96	Absent	9.9	Negative	Negative	1	28		Secondary	Yes	1	Yes	6	Yes	6	Yes	6	Yes	10	Yes	10	Yes	10	Yes	22	Yes	22	Yes		No	0			No	Tube/Deep tube well	Yes	No
1014	10	Male	58	99	157	39.1	149	.07	Absent	11.2	Positive	Negative	1	21		Primary	Yes	1	Yes	5	Yes	5	Yes	12	Yes	12	Yes	12	Yes	18	Yes	18	Yes	18	Yes	21	No	0	0		No	Surface well/other well	Yes	Yes
1015	7	Male	64	99	160	39.2	172	2.05	Absent	10.2	Negative	Negative	1	23		Tertiary	Yes	1	Yes	6	Yes	6	Yes	6	Yes	10	Yes	10	Yes	10	Yes	15	Yes	15	Yes	15	Yes	0	0	175000	No	Piped water (outside)	Yes	No
1016	22	Female	41	100	133	36.5	150	.83	Absent	11.7	Negative	Negative	0	26		Primary	Unknown		Unknown		Unknown		Unknown		Unknown		Unknown		Unknown		Unknown		Unknown		Unknown		Yes	0	0	50000	Yes	Piped water (outside)	Yes	No
1017	48	Female	48	100	130	38.9	155	.98	Absent	8	Negative	Negative	0	33		None	Unknown		Unknown		Unknown		Unknown		Unknown		Unknown		Unknown		Unknown		Unknown		Unknown		No	0	0		Yes	Other	Yes	No
1018	56	Female	46	97	143	37.9	160	-.68	Absent	11.9	Negative	Negative	1	37		Secondary	Yes	0	Yes	8	Yes	8	Yes	8	Yes	14	Yes	14	Yes	14	Yes	18	Yes	18	Yes	18	No	0	0	60000	No	Piped water (outside)	Yes	Yes
1019	20	Male	42	100	107	36.4	150	-.51	Absent	10.3	Negative	Negative	1	33		Tertiary	Yes	0	Yes	6	Yes	6	Yes	6	Yes	10	Yes	10	Yes	10	Yes	15	Yes	15	Yes	15	No	0	0	300000	No	Piped water (outside)	Yes	Yes
1020	10	Male	60	98	167	37.1	136	2.31	Absent	11.2	Negative	Negative	1	20		Secondary	Yes	1	Yes	6	Yes	6	Yes	6	Yes	10	Yes	10	Yes	10	Yes	14	Yes	14	Yes	14	No	0			No	Piped water (outside)	Yes	No
1021	19	Female	42	99	123	36.6	155	.85	Absent	10.7	Negative	Negative	0	20		Primary	Yes	0	Yes	6	Yes	6	Yes	6	Yes	11	Yes	11	Yes	11	Yes	16	Yes	21	Yes	21	No	0	0	80000	No	Piped water (outside)	Yes	No
1022	13	Female	42	98	133	36.1	154	2.34	Absent	10.4	Negative	Negative	1	21		Primary	Yes	4	Yes	7	Yes	7	Yes	7	Yes	12	Yes	12	Yes	12	Yes	17	Yes	17	Yes	17	No	0	0		No	Piped water (outside)	Yes	No
1023	4	Female	52	99	160	36.2	165	3.2	Absent	10.6	Negative	Negative	0	20		Primary	Yes	0	Yes	8	Yes	8	Yes	8	Yes	16	Yes	16	Yes	16	No		No		No		Yes	0	0	32000	No	Surface well/other well	Yes	No
1024	25	Female	42	100	118	36.5	161	1.29	Absent	10.9	Negative	Negative	0	18		Secondary	Unknown		Unknown		Unknown		Unknown		Unknown		Unknown		Unknown		Unknown		Unknown		Unknown		No	0	0		No	Piped water (outside)	Yes	No
1025	23	Male	58	100	137	37	155	1.43	Absent	12	Negative	Negative	1	24		Primary	Unknown		Unknown		Unknown		Unknown		Unknown		Unknown		Unknown		Unknown		Unknown		Unknown		No			20000	No	Piped water (outside)	Yes	Yes
1026	14	Female	51	99	124	36.5	146	.54	Absent	11.3	Negative	Negative	0	27		Secondary	No		Yes	6	Yes	6	Yes	6	Yes	11	Yes	11	Yes	11	Yes	16	Yes	16	Yes	16	No	0	0	50000	No	Piped water (outside)	Yes	Yes
1027	46	Female	45	96	134	39	147	-1.41	Absent	11	Negative	Negative	0	24		Primary	Unknown		Unknown		Unknown		Unknown		Unknown		Unknown		Unknown		Unknown		Unknown		Unknown		No	0	0		No	Piped water (outside)	Yes	No
1028	34	Male	42	100	127	36.5	145	.63	Absent	8.199999999999999	Positive	Negative	0	22		Primary	Unknown		Unknown		Unknown		Unknown		Unknown		Unknown		Unknown		Unknown		Unknown		Unknown		No	0	0		No	Surface well/other well	Yes	Yes
1029	7	Female	52	99	149	37.8	137	1.34	Absent	9.9	Negative	Negative	0	21		Primary	Yes	2	Yes	7	Yes	7	Yes	7	Yes	13	Yes	13	Yes	13	Yes	19	Yes	19	Yes	19	No	0	0	50000	No	Piped water (outside)	Yes	No
1030	27	Female	63	98	156	37.9	132	.12	Absent	9.5	Positive	Negative	1	23		Primary	Unknown		Unknown		Unknown		Unknown		Unknown		Unknown		Unknown		Unknown		Unknown		Unknown		No	0			Yes	Surface well/other well	Yes	No
1031	28	Female	41	99	133	37.2	141	.1	Absent	13	Negative	Negative	1	33		Primary	Unknown		Unknown		Unknown		Unknown		Unknown		Unknown		Unknown		Unknown		Unknown		Unknown		No	0	0		No	Piped water (outside)	Yes	Yes
1032	28	Female	47	98	157	36.4	141	-.29	Absent	11	Negative	Negative	1	23		Primary	Yes	0	Yes	6	Yes	6	Yes	6	Yes	11	Yes	11	Yes	11	Yes	16	Yes	16	Yes	16	No	1	1	50000	Yes	Piped water (outside)	Yes	No
1033	24	Male	40	98	114	36.6	150	.35	Absent	10.6	Negative	Negative	0	30		Secondary	Unknown		Unknown		Unknown		Unknown		Unknown		Unknown		Unknown		Unknown		Unknown		Unknown		No	0	0		No	Piped water (outside)	Yes	Yes
1034	2	Male	55	98	166	36.9	136	3.08	Absent	10.2	Negative	Negative	1	24		Secondary	Yes	0	Yes	6	Yes	6	Yes	6	Yes	9	Yes	9	Yes	9							No	0	0		No	Piped water (outside)	Yes	No
1035	10	Female	50	97	162	37.2	137	-.66	Absent	10.5	Negative	Negative	0	18		Secondary	Yes	1	Yes	6	Yes	6	Yes	6	Yes	11	Yes	11	Yes	11	Yes	15	Yes	15	Yes	15	No	0	0		No	Piped water (outside)	Yes	No
1036	22	Male	41	97	159	38	158	1.41	Absent	10.2	Negative	Negative	1	22		Primary	No		Yes	6	Yes	6	Yes	6	Yes	12	Yes	12	Yes	12	Yes	15	Yes	15	Yes	15	No	0			No	Other	Yes	No
1037	30	Female	42	98	119	36.2	160	.82	Absent	11.8	Negative	Negative	1	24		Primary	No		Yes	8	Yes	8	Yes	8	Yes	12	Yes	12	Yes	12	Yes	17	Yes	17	Yes	17	No	0	0	84000	No	Piped water (outside)	Yes	No
1038	26	Female	52	98	161	37.8	165	.16	Absent	11.9	Negative	Negative	1	33		Secondary	Unknown		Unknown		Unknown		Unknown		Unknown		Unknown		Unknown		Unknown		Unknown		Unknown		No	0			No	Piped water (outside)	Yes	No
1039	15	Male	52	99	151	36.6	144	-.65	Absent	11.9	Negative	Negative	0	33		Secondary	Yes	0	Yes	7	Yes	7	Yes	7	Yes	12	Yes	12	Yes	12	Yes	16	Yes	16	Yes	16	No	0	0	80000	No	Piped water (outside)	Yes	Yes
1040	40	Female	42	98	140	39.3	181	1.72	Absent	10.9	Positive	Unknown	0	26		Tertiary	Unknown		Unknown		Unknown		Unknown		Unknown		Unknown		Unknown		Unknown		Unknown		Unknown		No	0	0		No	Piped water (outside)	Yes	No
1041	5	Female	54	100	139	37.2	151	2.13	Absent	10.9	Negative	Negative	1	22		Secondary	Yes	0	Yes	6	Yes	6	Yes	6	Yes	10	Yes	10	Yes	10	Yes	15	Yes	15	Yes	15	No	0	0	20000	No	Piped water (outside)	Yes	No
1042	33	Female	58	98	131	36.7	141	.01	Absent	12.2	Negative	Negative	0	28		Secondary	Unknown		Unknown		Unknown		Unknown		Unknown		Unknown		Unknown		Unknown		Unknown		Unknown		No	0	0	50000	No	Piped water (outside)	Yes	Yes
1043	14	Male	44	98	181	39.7	139	-1.9	Present	8.4	Negative	Negative	0	28		Secondary	No		Yes	6	Yes	6	Yes	6	Yes	12	Yes	12	Yes	12	Yes	17	Yes	17	Yes	17	Yes	0	0	100000	No	Piped water (outside)	Yes	Yes
1044	22	Male	40	96	134	37.6	152	.49	Absent	10.4	Negative	Negative	1	27		Primary	Unknown		Unknown		Unknown		Unknown		Unknown		Unknown		Unknown		Unknown		Unknown		Unknown		No	0	0	20000	Yes	Piped water (outside)	Yes	Yes
1045	16	Female	42	100	109	36.9	136	-.18	Absent	9.300000000000001	Negative	Negative	1	20		Primary	Unknown		Unknown		Unknown		Unknown		Unknown		Unknown		Unknown		Unknown		Unknown		Unknown		No	0	0	7000	No	Tube/Deep tube well	Yes	Yes
1046	29	Male	44	100	170	37.2	151	-.07	Absent	8	Negative	Negative	0	37		Primary	Unknown		Unknown		Unknown		Unknown		Unknown		Unknown		Unknown		Unknown		Unknown		Unknown		No	0	0	20000	No	Piped water (outside)	Yes	Yes
1047	58	Male	46	99	129	38.6	164	-.61	Absent	11.1	Negative	Negative	0	33		Secondary	Yes	1	Yes	8	Yes	8	Yes	8	Yes	12	Yes	12	Yes	12	Yes	16	Yes	16	Yes	16	No	0	0	90000	Yes	Piped water (outside)	Yes	Yes
1048	12	Male	52	98	157	37.6	140	-1.94	Absent	11.5	Negative	Negative	1	19		Secondary	Unknown		Unknown		Unknown		Unknown		Unknown		Unknown		Unknown		Unknown		Unknown		Unknown		Yes			20000	No	Piped water (outside)	Yes	No
1049	15	Female	44	100	170	38.2	147	.08	Absent	11.8	Negative	Negative	0	23		Secondary	Yes	1	Yes	6	Yes	6	Yes	6	Yes	11	Yes	11	Yes	11	Yes	15	Yes	15	Yes	15	No	0	0		No	Piped water (outside)	Yes	No
1050	2	Male	56	98	154	36.4	142	3.02	Absent	12.2	Negative	Negative	1	20		Secondary	Yes	0	Yes	7	Yes	7	Yes	7	Yes	11	Yes	11	Yes	11							No	0	0		No	Piped water (outside)	Yes	No
1051	26	Male	45	100	158	39.1	160	1.23	Absent	11.9	Negative	Negative	0	18		Secondary	Unknown		Unknown		Unknown		Unknown		Unknown		Unknown		Unknown		Unknown		Unknown		Unknown		No	0	0		No	Piped water (outside)	Yes	No
1052	50	Female	50	100	164	38.3	158	-1.25	Absent	10.8	Positive	Negative	1	28		Primary	No		Yes	6	Yes	6	Yes	6	Yes	10	Yes	10	Yes	10	Yes		Yes		Yes		No	0	0		No	Piped water (outside)	Yes	Yes
1053	53	Male	52	95	170	36.6	155	-.48	Absent	10.5	Positive	Negative	0	24		Primary	Unknown		Unknown		Unknown		Unknown		Unknown		Unknown		Unknown		Unknown		Unknown		Unknown		No	0			Yes	Surface well/other well	Yes	No
1054	31	Male	40	100	134	37.6	161	1.44	Absent	12.6	Negative	Negative	0	36		None	Yes	3	Yes	7	Yes	7	Yes	7	Yes	12	Yes	12	Yes	12	Yes	26	Yes	26	Yes	26	No	0	0	20000	No	Piped water (outside)	Yes	Yes
1055	4	Female	53	97	157	38.7	158	3.02	Present	9.5	Negative	Negative	0	20		Primary	No		Yes	6	Yes	6	Yes	6	Yes	12	Yes	12	Yes	12	Yes	16	Yes	16	Yes	16	Yes	0	0		No	Piped water (outside)	Yes	No
1056	43	Female	52	98	126	36.3	175	.33	Absent	11.4	Negative	Negative	0	25		Secondary	Unknown		Unknown		Unknown		Unknown		Unknown		Unknown		Unknown		Unknown		Unknown		Unknown		No	1	1		No	Piped water (outside)	Yes	No
1057	37	Male	44	99	157	36.4	187	2	Absent	14.3	Negative	Negative	0	28		Tertiary	Unknown		Unknown		Unknown		Unknown		Unknown		Unknown		Unknown		Unknown		Unknown		Unknown		No	0	0	200000	No	Piped water (outside)	Yes	Yes
1058	59	Female	44	99	130	37.9	165	.93	Absent	8.800000000000001	Negative	Negative	0	29		None	Unknown		Unknown		Unknown		Unknown		Unknown		Unknown		Unknown		Unknown		Unknown		Unknown		No	0	0		No	Piped water (outside)	No	Yes
1059	4	Female	60	99	128	37.7	145	-.41	Absent	12.2	Negative	Negative	0	20		Primary	Yes	1	Yes	6	Yes	6	Yes	6	Yes	9	Yes	9	Yes	9	No		Yes	14	Yes	14	Yes	0	0		No	Piped water (outside)	Yes	No
1060	6	Male	50	100	176	37.9	140	-.22	Absent	9.9	Negative	Negative	1	23		Secondary	Yes	0	Yes	6	Yes	6	Yes	6	Yes	11	Yes	11	Yes	11	Yes	15	Yes	15	Yes	15	Yes	0	0		No	Piped water (outside)	Yes	No
1061	19	Female	52	99	149	38.5	138	-.44	Absent	8.300000000000001	Positive	Negative	0	21		Primary	Unknown		Unknown		Unknown		Unknown		Unknown		Unknown		Unknown		Unknown		Unknown		Unknown		No	0		20000	No	Surface well/other well	Yes	No
1062	13	Male	54	100	142	39.8	157	.24	Absent	10.5	Negative	Negative	0	20		Secondary	Yes	0	Yes	6	Yes	6	Yes	6	Yes	12	Yes	12	Yes	12	Yes	17	Yes	17	Yes	17	No	0	0		No	Piped water (outside)	No	No
1063	5	Female	51	100	137	36.1	138	2.13	Absent	11.4	Negative	Negative	0	20		Secondary	Yes	0	Yes	6	Yes	6	Yes	6	Yes	11	Yes	11	Yes	11	Yes	16	Yes	16	Yes	16	No	0	0	95000	No	Piped water (outside)	Yes	No
1064	5	Male	51	98	157	37.1	160	-.34	Absent	11.6	Negative	Negative	0	36		Primary	Yes	0	Yes	8	Yes	8	Yes	8	Yes	13	Yes	13	Yes	13	Yes	19	Yes	19	Yes	19	No	0	0	20000	No	Piped water (outside)	Yes	Yes
1065	36	Male	40	100	134	38	150	-1.24	Absent	10.8	Negative	Negative	1	36		Primary	Unknown		Unknown		Unknown		Unknown		Unknown		Unknown		Unknown		Unknown		Unknown		Unknown		No	0	0		No	Piped water (outside)	No	Yes
1066	2	Female	54	97	147	38.2	150	2.13	Absent	10.3	Negative	Negative	0	18		Primary	No		Yes	6	Yes	6	Yes	6	No		No		No								No	0	0		No	Piped water (outside)	Yes	No
1067	6	Female	54	98	139	36.9	140	.03	Absent	11.2	Negative	Negative	1	27		Secondary	Yes	0	Yes	6	Yes	6	Yes	6	Yes	10	Yes	10	Yes	10	Yes	15	Yes	15	Yes	15	No				No	Other	Yes	Yes
1068	16	Male	41	98	115	37.1	154	.26	Absent	10.9	Negative	Negative	1	30		Tertiary	Yes	1	Yes	6	Yes	6	Yes	6	Yes	10	Yes	10	Yes	10	Yes	15	Yes	15	Yes	15	No	0	0	60000	No	Piped water (outside)	Yes	No
1069	33	Male	50	97	145	39.6	146	-1.11	Absent	10.2	Positive	Negative	1	23		Primary	Unknown		Unknown		Unknown		Unknown		Unknown		Unknown		Unknown		Unknown		Unknown		Unknown		No	0		50000	No	Surface well/other well	Yes	No
1070	33	Male	46	100	146	37	149	.57	Absent	10.5	Negative	Positive	0	25		Secondary	Unknown		Unknown		Unknown		Unknown		Unknown		Unknown		Unknown		Unknown		Unknown		Unknown		No	0	0		No	Piped water (outside)	Yes	Yes
1071	27	Male	40	97	142	37.4	167	.54	Absent	10.9	Negative	Negative	0	21		Secondary	Unknown		Unknown		Unknown		Unknown		Unknown		Unknown		Unknown		Unknown		Unknown		Unknown		No	0	0		No	Piped water (outside)	Yes	Yes
1072	38	Male	40	100	110	36.1	150	-.29	Absent	9.800000000000001	Negative	Negative	1	23		Secondary	Unknown		Unknown		Unknown		Unknown		Unknown		Unknown		Unknown		Unknown		Unknown		Unknown		No	0	0	40000	No	Piped water (outside)	Yes	No
1073	12	Female	55	99	167	38.5	157	-.38	Absent	10.4	Negative	Negative	0	25		Secondary	Yes	1	Yes	6	Yes	6	Yes	6	Yes	10	Yes	10	Yes	10	Yes	15	Yes	15	Yes	15	Yes	0	0		No	Piped water (outside)	Yes	Yes
1074	41	Female	48	100	115	36.8	156	-.12	Absent	12.1	Positive	Negative	0	29		Primary	Unknown		Unknown		Unknown		Unknown		Unknown		Unknown		Unknown		Unknown		Unknown		Unknown		No	0	0	100000	No	Piped water (outside)	Yes	Yes
1075	39	Female	48	96	128	37.5	158	-.78	Absent	10.1	Negative	Negative	1	23		Primary	Unknown		Unknown		Unknown		Unknown		Unknown		Unknown		Unknown		Unknown		Unknown		Unknown		No	0			No	Piped water (outside)	Yes	No
1076	31	Female	41	100	126	37.3	166	.92	Absent	10.3	Negative	Negative	0	24		Secondary	Unknown		Unknown		Unknown		Unknown		Unknown		Unknown		Unknown		Unknown		Unknown		Unknown		No	0	0	25000	No	Piped water (outside)	Yes	No
1077	7	Male	51	100	120	36.1	123	.38	Absent	10.8	Positive	Negative	1	32		Primary	Yes	0	Yes	7	Yes	7	Yes	7	Yes	12	Yes	12	Yes	12	Yes	16	Yes	16	No		No	0	0	33000	No	Piped water (outside)	Yes	Yes
1078	45	Female	46	98	138	36.5	148	-2.97	Absent	13	Negative	Negative	0	22		Primary	Yes	0	Yes	7	Yes	7	Yes	7	Yes	11	Yes	11	Yes	11	Yes	15	Yes	15	Yes	15	No	0	0		No	Tube/Deep tube well	Yes	No
1079	9	Male	60	99	162	36.6	140	.58	Absent	9.6	Negative	Negative	0	24		Primary	Yes	0	Yes	6	Yes	6	Yes	6	Yes	10	Yes	10	Yes	10	Yes	16	Yes	16	Yes	17	Yes	1	1	15000	No	Surface water*	Yes	Yes
1080	12	Female	64	99	137	39.4	155	1.84	Absent	10.7	Negative	Negative	0	27		Secondary	Yes	0	Yes	6	Yes	6	Yes	6	Yes	10	Yes	10	Yes	10	Yes	15	Yes	15	Yes	15	No	0	0	50000	No	Piped water (outside)	Yes	No
1081	3	Male	57	99	139	36.3	149	2.38	Absent	10.5	Negative	Negative	1	22		Secondary	Yes	0	Yes	6	Yes	6	Yes	6	Yes	11	Yes	11	Yes	11	Yes	15	Yes	15	Yes	15	No	0	0		No	Piped water (outside)	Yes	No
1082	18	Male	46	100	136	36	160	1.54	Absent	10.4	Negative	Negative	0	26		Secondary	Yes	1	Yes	7	Yes	7	Yes	7	Yes	14	Yes	14	Yes	14	Yes	21	Yes	21	Yes	21	No			59000	No	Piped water (outside)	Yes	No
1083	19	Male	40	100	114	36.4	165	1.43	Absent	10.3	Negative	Negative	0	27		Primary	Yes	1	Yes	5	Yes	5	Yes	5	Yes	10	Yes	10	Yes	10	Yes	17	Yes	17	Yes	17	No	0	0		No	Piped water (outside)	Yes	Yes
1084	2	Female	68	96	163	37.7	130	1.05	Absent	11.8	Negative	Negative	1	26		Secondary	Yes	1	Yes	6	Yes	6	Yes	6	Yes	10	Yes	10	Yes	10							No	0		30000	No	Piped water (outside)	Yes	No
1085	30	Female	41	100	143	38.3	156	-.76	Absent	11.5	Positive	Negative	1	26		Secondary	Unknown		Unknown		Unknown		Unknown		Unknown		Unknown		Unknown		Unknown		Unknown		Unknown		No	0	0		No	Piped water (outside)	Yes	No
1086	42	Male	43	99	124	38.6	142	3.67	Absent	12.3	Negative	Negative	0	23		Secondary	Unknown		Unknown		Unknown		Unknown		Unknown		Unknown		Unknown		Unknown		Unknown		Unknown		No	0	0	40000	No	Piped water (outside)	Yes	Yes
1087	31	Female	54	100	167	38.9	144	-.32	Absent	9.699999999999999	Positive	Negative	0	24		Primary	Yes	0	Yes	6	Yes	6	Yes	6	Yes	10	Yes	10	Yes	10	Yes	14	Yes	14	Yes	14	No	0	0		No	Other	Yes	No
1088	26	Female	40	100	132	36	160	.59	Absent	10.5	Negative	Unknown	0	37		Secondary	Unknown		Unknown		Unknown		Unknown		Unknown		Unknown		Unknown		Unknown		Unknown		Unknown		No	0	0		No	Piped water (outside)	Yes	Yes
1089	19	Female	43	100	170	38.3	146	-.45	Absent	11	Negative	Negative	0	22		Primary	Unknown		Unknown		Unknown		Unknown		Unknown		Unknown		Unknown		Unknown		Unknown		Unknown		No	0	0		No	Piped water (outside)	Yes	No
1090	24	Female	56	98	168	36.7	148	.76	Absent	8.300000000000001	Positive	Negative	0	24		Primary	Yes	0	Yes	9	Yes	9	Yes	9	Yes	13	Yes	13	Yes	13	Yes	18	Yes	18	Yes	18	No	0			No	Tube/Deep tube well	Yes	No
1091	11	Male	50	98	125	37.2	155	.87	Absent	8	Negative	Negative	1	20		Primary	Yes	0	Unknown		Unknown		Unknown		Unknown		Unknown		Unknown		Unknown		Unknown		Unknown		No	0	0		No	Piped water (outside)	Yes	No
1092	5	Female	50	95	142	36.3	150	3.74	Absent	10.1	Negative	Negative	1	23		Primary	Yes	1	Yes	6	Yes	6	Yes	6	Yes	12	Yes	12	Yes	12	Yes	16	Yes	16	Yes	16	No				No	Piped water (outside)	No	Yes
1093	5	Male	56	99	148	36.3	140	1.32	Absent	11.1	Negative	Negative	0	26		Secondary	Yes	2	Yes	7	Yes	7	Yes	8	Yes	12	Yes	12	Yes	12	Yes	16	Yes	16	Yes	16	No	0			Yes	Piped water (outside)	Yes	No
1094	52	Male	42	98	147	38.7	206	2	Absent	9.6	Positive	Negative	0	28		Primary	Unknown		Unknown		Unknown		Unknown		Unknown		Unknown		Unknown		Unknown		Unknown		Unknown		No	0	0		No	Piped water (outside)	Yes	Yes
1095	4	Male	54	99	144	36.4	172	4.5	Absent	10.9	Negative	Negative	0	25		Primary	Yes	0	Yes	6	Yes	6	Yes	6	Yes	11	Yes	11	Yes	11	Yes	15	Yes	15	Yes	15	No	0	0		No	Piped water (outside)	Yes	No
1096	3	Female	54	99	160	37	135	-1.59	Absent	10.5	Negative	Negative	0	21		Secondary	Yes	0	Yes	6	Yes	6	Yes	6	Yes	11	Yes	11	Yes	11							No	0	0		Yes	Piped water (outside)	Yes	Yes
1097	7	Male	54	99	146	37.1	142	-.91	Absent	8.9	Negative	Negative	0	22		Primary	Yes	1	Yes	6	Yes	6	Yes	6	Yes	10	Yes	10	Yes	10	Yes	14	Yes	14	Yes	14	Yes	0			No	Piped water (outside)	Yes	No
1098	34	Female	44	100	120	36.7	150	-1.37	Absent	10.6	Negative	Negative	0	26		Secondary	Yes	1	Yes	6	Yes	6	Yes	6	Yes	10	Yes	10	Yes	10	Yes	14	Yes	14	Yes	14	No	0	0	70000	No	Piped water (outside)	Yes	No
1099	26	Female	42	100	132	37.4	155	.7	Absent	10.2	Negative	Negative	0	21		Secondary	Unknown		Unknown		Unknown		Unknown		Unknown		Unknown		Unknown		Unknown		Unknown		Unknown		No	0	0		No	Piped water (outside)	Yes	No
1100	3	Female	54	100	149	38	125	-1.87	Absent	10.3	Negative	Negative	0	26		Secondary	Yes	0	Yes	6	Yes	6	Yes	6	No		Yes	8	Yes	8	Yes	12	Yes	12	Yes	12	No	0	0	120000	No	Piped water (outside)	Yes	No
1101	3	Female	74	100	126	36.7	151	2.55	Absent	10.4	Negative	Negative	0	29		Primary	Yes	0	Yes	6	Yes	6	Yes	6	Yes	10	Yes	10	Yes	10	Yes	16	Yes	16	Yes	16	No				Yes	Piped water (outside)	Yes	Yes
1102	22	Male	42	99	157	38.9	165	.17	Absent	12.6	Negative	Negative	1	21		None	Unknown		Unknown		Unknown		Unknown		Unknown		Unknown		Unknown		Unknown		Unknown		Unknown		No	0		15000	No	Piped water (outside)	Yes	No
1103	18	Male	48	97	110	36	141	.12	Absent	8.9	Positive	Negative	0	21		Primary	No		Yes	7	Yes	7	Yes	7	Yes	12	Yes	12	Yes	12	Yes	16	Yes	16	Yes	16	No	0	0	15000	Yes	Piped water (outside)	Yes	Yes
1104	28	Male	59	98	176	36.8	140	-1.7	Absent	8.1	Positive	Negative	1	26		Primary	Unknown		Unknown		Unknown		Unknown		Unknown		Unknown		Unknown		Unknown		Unknown		Unknown		No	0			Yes	Piped water (outside)	Yes	Yes
1105	28	Female	48	100	154	36.7	152	1.43	Absent	10	Negative	Negative	0	25		Primary	Unknown		Unknown		Unknown		Unknown		Unknown		Unknown		Unknown		Unknown		Unknown		Unknown		No	0	0		No	Piped water (outside)	Yes	Yes
1106	24	Female	57	100	160	38.2	142	-.76	Absent	10.3	Negative	Positive	1	28		Primary	No		Yes	8	Yes	8	Yes	8	Yes	13	Yes	13	Yes	13	Yes	18	Yes	18	Yes	18	Yes	0	0	180000	No	Piped water (outside)	Yes	Yes
1107	48	Male	40	97	106	37	150	.01	Absent	11.5	Negative	Negative	0	26		Primary	Unknown		Unknown		Unknown		Unknown		Unknown		Unknown		Unknown		Unknown		Unknown		Unknown		No	0	0		No	Piped water (outside)	Yes	Yes
1108	4	Male	50	100	120	37	140	1.82	Absent	10.4	Negative	Negative	1	19		Primary	Yes	0	Yes	7	Yes	7	Yes	7	Yes	12	Yes	12	Yes	17	Yes	17	Yes	17	No		No	0			No	Piped water (outside)	Yes	No
1109	48	Male	41	97	120	38.2	170	.11	Absent	13	Negative	Negative	1	31		Secondary	Yes	0	Yes	6	Yes	6	Yes	6	Yes	10	Yes	10	Yes	10	Yes	14	Yes	14	Yes	14	No	0	0		No	Other	Yes	Yes
1110	53	Female	42	100	106	37.5	190	1.51	Absent	12.5	Negative	Negative	1	29		Secondary	Unknown		Unknown		Unknown		Unknown		Unknown		Unknown		Unknown		Unknown		Unknown		Unknown		No	0	0	50000	No	Piped water (outside)	Yes	No
1111	9	Female	57	100	188	38.9	155	1.37	Absent	8.800000000000001	Negative	Negative	0	37		Primary	Yes	0	Yes	6	Yes	6	Yes	6	Yes	11	Yes	11	Yes	11	Yes	15	Yes	15	Yes	15	No	0	0		Yes	Piped water (outside)	Yes	No
1112	17	Male	55	100	140	37.3	164	1.34	Absent	10.8	Negative	Negative	0	33		Primary	Yes	0	Yes	7	Yes	7	Yes	7	Yes	11	Yes	11	Yes	11	Yes	15	Yes	15	Yes	15	No	0	0		No	Surface well/other well	Yes	Yes
1113	30	Female	42	96	114	37.4	165	.26	Absent	11.2	Negative	Negative	0	27		Secondary	Yes	1	Yes	7	Yes	7	Yes	7	Yes	11	Yes	11	Yes	11	Yes	16	Yes	16	Yes	16	No	0	0		Yes	Piped water (outside)	Yes	Yes
1114	28	Male	41	100	138	38.3	146	.54	Absent	10.4	Negative	Negative	1	21		Primary	Yes	0	Yes	35	Yes	7	Yes	7	No		Yes	12	Yes	12	No		Yes	29	Yes	29	Yes	0	0		No	Other	Yes	No
1115	25	Male	53	100	149	36	142	-.07	Absent	11.9	Negative	Negative	0	27		Primary	Yes	0	Yes	11	Yes	11	Yes	11	Yes	18	Yes	18	Yes	18	Yes	27	Yes	27	Yes	27	No	0	1	40000	No	Piped water (outside)	Yes	No
1116	7	Female	52	100	144	36.6	150	.76	Absent	11.9	Negative	Negative	1	22		Primary	Yes	0	Yes	6	Yes	6	Yes	6	Yes	10	Yes	10	Yes	10	Yes	14	Yes	14	Yes	14	No	0	0		No	Tube/Deep tube well	Yes	Yes
1117	22	Female	50	97	146	36.5	154	1.53	Absent	12.8	Negative	Negative	0	27		Secondary	Unknown		Yes	8	Yes	8	Yes	8	Yes	14	Yes	14	Yes	14	Yes	22	Yes	22	Yes	22	No	0	0	50000	No	Piped water (outside)	No	Yes
1118	4	Male	58	98	138	36.6	167	5.5	Absent	10.9	Negative	Negative	1	34		Secondary	Yes	1	Yes	6	Yes	6	Yes	6	Yes	10	Yes	10	Yes	10	Yes	14	No		Yes	14	No	0			No	Piped water (outside)	Yes	Yes
1119	11	Female	67	99	154	38.6	144	.1	Absent	10.7	Negative	Negative	1	32		Primary	Yes	0	Yes	6	Yes	6	Yes	6	Yes	11	Yes	11	Yes	11	Yes	23	Yes	16	Yes	16	No				No	Piped water (outside)	Yes	Yes
1120	33	Female	52	100	137	37.4	154	-.05	Absent	8.699999999999999	Negative	Negative	1	18		Primary	Unknown		Unknown		Unknown		Unknown		Unknown		Unknown		Unknown		Unknown		Unknown		Unknown		No	0	0	40000	No	Piped water (outside)	Yes	No
1121	16	Female	59	100	136	36.6	124	-1.03	Absent	11.6	Negative	Negative	1	25		Secondary	Unknown		Unknown		Unknown		Unknown		Unknown		Unknown		Unknown		Unknown		Unknown		Unknown		No	0	0		No	Piped water (outside)	Yes	Yes
1122	21	Male	51	98	146	36.1	140	-.26	Absent	11.1	Negative	Negative	0	24		Primary	Yes	0	Yes	6	Yes	6	Yes	6	Yes	11	Yes	11	Yes	11	Yes	16	Yes	16	Yes	16	No	0			No	Piped water (outside)	Yes	Yes
1123	51	Female	42	98	165	37.7	158	.41	Absent	12.4	Negative	Negative	1	33		Primary	Unknown		Unknown		Unknown		Unknown		Unknown		Unknown		Unknown		Unknown		Unknown		Unknown		Yes	0	0	10000	No	Piped water (outside)	Yes	Yes
1124	5	Female	54	100	138	37.7	144	.9	Absent	11.2	Negative	Negative	1	25		Secondary	Yes	0	Yes	6	Yes	6	Yes	6	Yes	10	Yes	10	Yes	10	Yes	23	Yes	23	Yes	23	No	1	1	100000	No	Piped water (outside)	Yes	Yes
1125	4	Male	65	100	143	37.6	146	-.23	Absent	10.4	Positive	Negative	0	22		Primary	Yes	1	Yes	6	Yes	6	Yes	6	Yes	14	Yes	14	Yes	14							No	0	0	25000	No	Piped water (outside)	Yes	Yes
1126	12	Male	42	99	134	36.2	162	2.79	Absent	9.1	Negative	Negative	0	24		Secondary	Yes	0	Yes	6	Yes	6	Yes	6	Yes	10	Yes	10	Yes	10	Yes	15	Yes	15	Yes	15	No	0	1	85000	No	Piped water (outside)	Yes	No
