# Supplementary material for: Development of a prognostic risk score to aid antibiotic decision-making for children aged 2-59 months with World Health Organization fast breathing pneumonia in Malawi: An Innovative Treatments in Pneumonia (ITIP) secondary analysis
Source: PLoS One. 2019 Jun 20;14(6):e0214583. doi: 10.1371/journal.pone.0214583 (PMC6586284; doi:10.1371/journal.pone.0214583)
Supplement: S2 File — (XLSX) [file pone.0214583.s002.xlsx]

## Sheet: main dataset
variable	form	description	format
calc_age	Visit 1, Screening	Calcuated age (months) based on DOB	numeric
sex	Visit 1, Screening	Sex	Male; Female
rr_1	Visit 1, Screening	PE: Respiratory Rate	numeric
oxy_1	Visit 1, Screening	PE: Oxygen saturation	numeric
pr_1	Visit 1, Screening	PE: Pulse rate	numeric
tempr_1	Visit 1, Screening	PE: Axillary temperature	numeric
muac_1	Visit 1, Screening	PE: Mid-uppar arm circumference	numeric
wfhz_1	Visit 1, Screening	PR: WFH z-score	numeric
dehydra_1	Visit 1, Screening	PE: Signs of dehydration	Present; Absent; Not done
hemoc	Visit 1, Screening	HemoCue result	numeric
malaria	Visit 1, Screening	Malaria RDT result	Positive; Negative; Not done
mother_hiv	Visit 1, Screening	Mother's HIV result	Positive; Negative; Indeterminate; Unknown
txarm1	Calculated Variable	Randomized treatment arm	0=3-day Amoxicillin; 1=Placebo
mage	Visit 2, Enrollment	Mother's age	numeric (37 means >=37)
mage_nk	Visit 2, Enrollment	Mother's age unknown	unknown
medu	Visit 2, Enrollment	Mother's highest level of education	Primary; Secondary; Tertiary; None; Unknown
OPV0done	Visit 2, Enrollment	Immunizations: OPV done at birth	Yes; No; not applicable; Unknown
OPV0dt	Visit 2, Enrollment	Immunizations: OPV date at birth (relative to date of birth, in weeks)	numeric
OPV6done	Visit 2, Enrollment	Immunizations: OPV done at 6 weeks	Yes; No; not applicable; Unknown
OPV6dt	Visit 2, Enrollment	Immunizations: OPV date at 6 weeks (relative to date of birth, in weeks)	numeric
Penta6done	Visit 2, Enrollment	Immunizations: Pentavalent done at 6 weeks	Yes; No; not applicable; Unknown
Penta6dt	Visit 2, Enrollment	Immunizations: Pentavalent date at 6 weeks (relative to date of birth, in weeks)	numeric
Pneumo6done	Visit 2, Enrollment	Immunizations: Pneumococcal done at 6 weeks	Yes; No; not applicable; Unknown
Pneumo6dt	Visit 2, Enrollment	Immunizations: Pneumococcal date at 6 weeks (relative to date of birth, in weeks)	numeric
OPV10done	Visit 2, Enrollment	Immunizations: OPV done at 10 weeks	Yes; No; not applicable; Unknown
OPV10dt	Visit 2, Enrollment	Immunizations: OPV date at 10 weeks (relative to date of birth, in weeks)	numeric
Penta10done	Visit 2, Enrollment	Immunizations: Pentavalent done at 10 weeks	Yes; No; not applicable; Unknown
Penta10dt	Visit 2, Enrollment	Immunizations: Pentavalent date at 10 weeks (relative to date of birth, in weeks)	numeric
Pneumo10done	Visit 2, Enrollment	Immunizations: Pneumococcal done at 10 weeks	Yes; No; not applicable; Unknown
Pneumo10dt	Visit 2, Enrollment	Immunizations: Pneumococcal date at 10 weeks (relative to date of birth, in weeks)	numeric
OPV14done	Visit 2, Enrollment	Immunizations: OPV done at 14 weeks	Yes; No; not applicable; Unknown
OPV14dt	Visit 2, Enrollment	Immunizations: OPV date at 14 weeks (relative to date of birth, in weeks)	numeric
Penta14done	Visit 2, Enrollment	Immunizations: Pentavalent done at 14 weeks	Yes; No; not applicable; Unknown
Penta14dt	Visit 2, Enrollment	Immunizations: Pentavalent date at 14 weeks (relative to date of birth, in weeks)	numeric
Pneumo14done	Visit 2, Enrollment	Immunizations: Pneumococcal done at 14 weeks	Yes; No; not applicable; Unknown
Pneumo14dt	Visit 2, Enrollment	Immunizations: Pneumococcal date at 14 weeks (relative to date of birth, in weeks)	numeric
diarr_2	Visit 2, Enrollment	Respondent Assessment: Diarrhoea	Yes; No; Unknown
tfday4bef	Calculated Variable	On or Before Day 4: Treatment Failure, ignoring missing data	1=Yes; 0=No
tforcr	Calculated Variable	Clinical Relapse or Treatment failure	1=Yes; 0=No
id		randomly generated id	numeric
income	Visit 2, Enrollment	Parent's monthly income	numeric
smoke	Visit 2, Enrollment	Does anyone who lives in the same household as the child smoke cigarettes?	Yes; No; Unknown
cook	Visit 2, Enrollment	Is there cooking/heating that produces smoke in the home?	Yes; No; Unknown
oth_outhome	Visit 2, Enrollment	Does any children in the home other than the child attend out of home care (nursery/preschool/family care/creche)?	Yes; No; Unknown
water	Visit 2, Enrollment	What is the main source of drinking water?	Piped water (inside); Piped water (outside); Tube/Deep tube well; Surface well/other well; Surface water*; Bottled/filtered water; Other; Unknown
